# Supplementary material for: Nanoscale exchange-bias magnetic tunnel junctions enabled memristive synapse and leaky-integrate-fire neuron for neuromorphic computing
Source: Nat Commun. 2026 Mar 24;17:4362. doi: 10.1038/s41467-026-70802-8 (PMC13172308; doi:10.1038/s41467-026-70802-8)
Supplement: Supplementary file 3 — Source Data [file 41467_2026_70802_MOESM3_ESM.zip]

Archive with 14 entries (13 files):
- Source data files/
- Source data files/SourceData_Fig_1.xlsx
- Source data files/SourceData_Fig_10.xlsx
- Source data files/SourceData_Fig_11.xlsx
- Source data files/SourceData_Fig_12.xlsx
- Source data files/SourceData_Fig_13.xlsx
- Source data files/SourceData_Fig_2.xlsx
- Source data files/SourceData_Fig_3.xlsx
- Source data files/SourceData_Fig_4.xlsx
- Source data files/SourceData_Fig_5.xlsx
- Source data files/SourceData_Fig_6.xlsx
- Source data files/SourceData_Fig_7.xlsx
- Source data files/SourceData_Fig_8.xlsx
- Source data files/SourceData_Fig_9.xlsx
