# Supplementary material for: Nanoscale exchange-bias magnetic tunnel junctions enabled memristive synapse and leaky-integrate-fire neuron for neuromorphic computing
Source: Nat Commun. 2026 Mar 24;17:4362. doi: 10.1038/s41467-026-70802-8 (PMC13172308; doi:10.1038/s41467-026-70802-8)
Supplement: Supplementary file 3 — Source Data [file 41467_2026_70802_MOESM3_ESM.zip › Source data files/SourceData_Fig_1.xlsx]

## Sheet: Sheet1
Field_1 (Oe)	Rn- (Ω)	Field_2 (Oe)	Rn+ (Ω)
-798.523	51094.8	900.643	48980.6
-748.723	51320.9	850.841	48944.7
-698.611	51655.5	800.729	49036.2
-648.653	51819.3	750.771	49061
-598.697	52095.8	700.812	49057.4
-548.741	52366.8	650.854	49116
-498.629	52692.2	600.74	49146.6
-448.673	53019.3	550.782	49194.9
-398.715	53382.5	500.98	49211.5
-348.759	54409.3	450.865	49272.4
-298.647	55277	400.907	49342.2
-248.691	57323	350.951	49410.6
-198.736	61908.9	300.837	49439.1
-148.777	64396	251.035	49427
-98.8216	68101.8	200.92	49578.5
-48.8659	70509.7	151.118	49698.6
0.93353	84491.4	101.004	49778.8
50.8917	84936	50.8917	49976.7
101.004	84849.7	1.08751	50120.6
151.118	85191.7	-48.8659	50586.4
201.077	85055.7	-98.8216	50950.5
251.035	85555.1	-148.777	52086.4
300.993	85537.8	-198.736	55051.6
350.951	85310.8	-248.691	76250.8
400.907	85457.1	-298.647	77310.4
450.865	85103	-348.605	76992.4
500.823	85273.1	-398.715	54583.5
550.938	84744.3	-448.673	51631.4
600.74	84191.2	-498.629	51466.1
650.854	83639.7	-548.585	51369.3
700.812	82320.4	-598.543	51182.4
750.771	58268.4	-648.653	50897.9
800.883	49103.2	-698.611	50872.8
850.687	49100.2	-748.723	50665
900.799	49069.2	-798.523	50657.2
900.799	49062.1	-798.523	50561.7
850.687	49091.9	-748.567	50777.1
800.729	49064.8	-698.765	50841.2
750.771	49086.7	-648.653	50891
700.812	49164.7	-598.697	51026.2
650.698	49213.4	-548.585	51049.9
600.74	49230.6	-498.629	51289
550.782	49455.8	-448.673	51486.6
500.823	49528.9	-398.715	51608.1
450.865	49585.6	-348.759	51816.9
400.907	50031.5	-298.647	52168
350.951	56119.5	-248.848	52460.3
300.837	85048.2	-198.736	53614.5
251.035	85403.8	-148.777	72454.9
201.077	85335.9	-98.8216	51437.7
150.962	85378.1	-48.8659	50750.2
101.004	85177	1.08751	50429.4
50.8917	84742.3	50.8917	50157
1.08751	84478.3	101.004	49982.3
-48.8659	84534.8	150.962	49767.5
-98.8216	68753.4	200.92	49617.9
-148.777	65816.8	251.035	49541.9
-198.736	63068.2	300.993	49494
-248.848	60841.5	350.951	49429.2
-298.647	55639.5	401.063	49340.5
-348.759	54090.1	450.865	49246
-398.715	53599.3	500.823	49209.6
-448.673	52991.6	550.782	49233
-498.629	52830.9	600.74	49117.3
-548.741	52320.8	650.854	49114
-598.543	52069.2	700.812	49115.5
-648.653	51794.5	750.771	49010.3
-698.611	51607.7	800.729	48988.1
-748.567	51426.5	850.687	49054.7
-798.523	51256.7	900.799	48948.7
