# Supplementary material for: Nanoscale exchange-bias magnetic tunnel junctions enabled memristive synapse and leaky-integrate-fire neuron for neuromorphic computing
Source: Nat Commun. 2026 Mar 24;17:4362. doi: 10.1038/s41467-026-70802-8 (PMC13172308; doi:10.1038/s41467-026-70802-8)
Supplement: Supplementary file 3 — Source Data [file 41467_2026_70802_MOESM3_ESM.zip › Source data files/SourceData_Fig_10.xlsx]

## Sheet: Sheet1
Interval (ns)	TMR Ratio (%)
4	-7.92355e-09
6	0.41262
8	2.06294
10	1.25316
15	5.76093
20	11.2903
30	20.8172
40	22.3344
50	25.0549
60	24.5745
100	26.565
150	35.9492
200	37.6346
250	43.2914
300	56.6846
400	58.5005
500	61.7527
600	66.4805
700	66.1956
800	68.08
1000	70.2155
	--
	--
