# Supplementary material for: Nanoscale exchange-bias magnetic tunnel junctions enabled memristive synapse and leaky-integrate-fire neuron for neuromorphic computing
Source: Nat Commun. 2026 Mar 24;17:4362. doi: 10.1038/s41467-026-70802-8 (PMC13172308; doi:10.1038/s41467-026-70802-8)
Supplement: Supplementary file 3 — Source Data [file 41467_2026_70802_MOESM3_ESM.zip › Source data files/SourceData_Fig_11.xlsx]

## Sheet: Sheet1
Epoch	Accuracy_STDP+BP (%)	Accuracy_Full STDP (%)	Accuracy_Full BP (%)
1	49.6528	46.1806	30.2083
2	55.5556	53.8194	36.4583
3	60.7639	54.8611	46.1806
4	65.625	52.7778	49.6528
5	61.8056	55.9028	54.5139
6	65.625	55.5556	55.9028
7	60.4167	54.1667	58.6806
8	69.4444	57.2917	63.8889
9	71.875	59.0278	67.0139
10	73.6111	58.6806	69.7917
11	71.1806	57.9861	64.5833
12	65.9722	59.375	69.4444
13	74.6528	61.1111	68.4028
14	75.6944	60.7639	73.9583
15	77.7778	61.4583	76.0417
16	76.7361	64.2361	77.7778
17	74.6528	65.9722	77.7778
18	75.3472	61.1111	76.0417
19	78.4722	63.5417	77.7778
20	78.125	64.2361	67.3611
21	72.2222	62.1528	80.2083
22	80.9028	61.8056	69.0972
23	77.4306	61.4583	76.3889
24	81.5972	60.7639	77.7778
25	79.8611	63.1944	80.9028
26	78.8194	63.1944	83.6806
27	80.2083	63.8889	81.9444
28	76.0417	63.1944	81.9444
29	83.6806	62.8472	81.5972
30	83.3333	66.6667	78.125
31	80.2083	63.8889	83.6806
32	82.2917	63.8889	83.3333
33	84.0278	68.0556	81.9444
34	83.6806	64.5833	84.7222
35	83.3333	66.3194	82.2917
36	84.0278	68.4028	82.2917
37	84.0278	64.9306	84.375
38	85.7639	69.0972	86.1111
39	83.6806	64.2361	88.1944
40	85.4167	68.4028	86.4583
41	84.7222	69.7917	88.1944
42	89.9306	70.4861	80.2083
43	85.7639	73.6111	89.2361
44	88.8889	71.1806	86.1111
45	87.8472	69.4444	90.625
46	86.8056	76.0417	84.375
47	91.6667	72.9167	88.8889
48	91.3194	73.2639	90.625
49	88.1944	75	89.2361
50	93.4028	75	86.8056
51	89.5833	76.0417	84.7222
52	89.9306	75.3472	87.5
53	91.3194	77.4306	91.6667
54	94.0972	75.6944	80.5556
55	92.7083	73.9583	92.7083
56	90.625	75.6944	92.7083
57	89.9306	75.3472	93.4028
58	92.7083	73.6111	88.8889
59	89.5833	78.125	91.3194
60	94.0972	77.7778	92.0139
61	92.7083	76.3889	92.0139
62	91.6667	77.0833	92.3611
63	92.7083	77.7778	93.0556
64	91.6667	76.7361	92.3611
65	93.0556	79.1667	93.0556
66	92.3611	76.0417	92.7083
67	92.0139	72.9167	91.6667
68	94.4444	76.0417	94.4444
69	94.0972	75.6944	94.7917
70	93.0556	78.8194	93.4028
71	92.3611	76.3889	93.75
72	93.4028	75.3472	95.1389
73	94.0972	79.1667	93.75
74	95.8333	80.2083	94.4444
75	94.0972	79.1667	93.4028
76	95.4861	76.7361	93.75
77	89.9306	78.8194	94.4444
78	95.8333	81.5972	93.75
79	94.7917	79.5139	94.4444
80	96.1806	75.6944	95.4861
81	95.4861	80.9028	94.4444
82	96.1806	81.25	94.4444
83	95.4861	82.6389	94.4444
84	95.4861	81.9444	94.7917
85	95.8333	79.5139	94.7917
86	95.4861	81.5972	94.0972
87	96.1806	80.9028	94.7917
88	95.8333	81.5972	94.4444
89	95.4861	80.5556	94.0972
90	96.1806	82.2917	94.0972
91	95.8333	81.9444	93.75
92	96.1806	80.5556	95.1389
93	95.4861	81.25	94.0972
94	95.4861	82.6389	94.4444
95	95.4861	81.25	94.4444
96	95.8333	81.9444	94.7917
97	95.8333	78.125	94.0972
98	95.8333	78.8194	94.0972
99	95.8333	78.8194	94.4444
100	95.8333	78.125	94.4444
