# Supplementary material for: Nanoscale exchange-bias magnetic tunnel junctions enabled memristive synapse and leaky-integrate-fire neuron for neuromorphic computing
Source: Nat Commun. 2026 Mar 24;17:4362. doi: 10.1038/s41467-026-70802-8 (PMC13172308; doi:10.1038/s41467-026-70802-8)
Supplement: Supplementary file 3 — Source Data [file 41467_2026_70802_MOESM3_ESM.zip › Source data files/SourceData_Fig_12.xlsx]

## Sheet: Sheet1
Accuracy (%)	Number of write-back	Accuracy (%)	Number of write-back
49.6528	2.17516e+06	30.2083	2.69675e+06
55.5556	2.31297e+06	36.4583	2.97736e+06
60.7639	2.49898e+06	46.1806	3.19569e+06
65.625	2.59692e+06	49.6528	3.27446e+06
61.8056	2.66916e+06	54.5139	3.35324e+06
65.625	2.78e+06	55.9028	3.48259e+06
60.4167	2.83094e+06	58.6806	3.51296e+06
69.4444	2.90044e+06	63.8889	3.5663e+06
71.875	2.94671e+06	67.0139	3.62292e+06
73.6111	2.96569e+06	69.7917	3.60619e+06
71.1806	3.04787e+06	64.5833	3.69016e+06
65.9722	3.0962e+06	69.4444	3.74432e+06
74.6528	3.11943e+06	68.4028	3.78855e+06
75.6944	3.15607e+06	73.9583	3.77153e+06
77.7778	3.1784e+06	76.0417	3.80708e+06
76.7361	3.15771e+06	77.7778	3.72846e+06
74.6528	3.1674e+06	77.7778	3.70617e+06
75.3472	3.18823e+06	76.0417	3.71326e+06
78.4722	3.20563e+06	77.7778	3.70991e+06
78.125	3.22719e+06	67.3611	3.74321e+06
72.2222	3.24493e+06	80.2083	3.764e+06
80.9028	3.26083e+06	69.0972	3.77193e+06
77.4306	3.26904e+06	76.3889	3.77294e+06
81.5972	3.27413e+06	77.7778	3.77436e+06
79.8611	3.30464e+06	80.9028	3.8142e+06
78.8194	3.30864e+06	83.6806	3.78505e+06
80.2083	3.31586e+06	81.9444	3.81593e+06
76.0417	3.32236e+06	81.9444	3.80663e+06
83.6806	3.33328e+06	81.5972	3.81418e+06
83.3333	3.34001e+06	78.125	3.81889e+06
80.2083	3.34876e+06	83.6806	3.81938e+06
82.2917	3.33573e+06	83.3333	3.79837e+06
84.0278	3.35084e+06	81.9444	3.82453e+06
83.6806	3.35964e+06	84.7222	3835420
83.3333	3.34039e+06	82.2917	3.79461e+06
84.0278	3.33394e+06	82.2917	3.78579e+06
84.0278	3.35733e+06	84.375	3.81346e+06
85.7639	3.3457e+06	86.1111	3.79876e+06
83.6806	3.35074e+06	88.1944	3.79033e+06
85.4167	3.33902e+06	86.4583	3.77595e+06
84.7222	3.34669e+06	88.1944	3.79545e+06
89.9306	3.34389e+06	80.2083	3.77644e+06
85.7639	3.33849e+06	89.2361	3.79659e+06
88.8889	3.36406e+06	86.1111	3.81173e+06
87.8472	3.34462e+06	90.625	3.7771e+06
86.8056	3.36434e+06	84.375	3.83037e+06
91.6667	3.34437e+06	88.8889	3.78821e+06
91.3194	3.3727e+06	90.625	3.82387e+06
88.1944	3.3586e+06	89.2361	3.81174e+06
93.4028	3.35218e+06	86.8056	3.81444e+06
89.5833	3.3501e+06	84.7222	3.78521e+06
89.9306	3.34719e+06	87.5	3.78695e+06
91.3194	3.35357e+06	91.6667	3.79152e+06
94.0972	3.3576e+06	80.5556	3.78573e+06
92.7083	3.36384e+06	92.7083	3.80416e+06
90.625	3.36763e+06	92.7083	3.82788e+06
89.9306	3.36574e+06	93.4028	3.8053e+06
92.7083	3.33718e+06	88.8889	3.79014e+06
89.5833	3.36871e+06	91.3194	3.79922e+06
94.0972	3.38784e+06	92.0139	3.85072e+06
92.7083	3.36752e+06	92.0139	3.81736e+06
91.6667	3.36849e+06	92.3611	3.79807e+06
92.7083	3.39212e+06	93.0556	3.83289e+06
91.6667	3.39345e+06	92.3611	3.85741e+06
93.0556	3.3287e+06	93.0556	3.76647e+06
92.3611	3.35613e+06	92.7083	3.77321e+06
92.0139	3.34134e+06	91.6667	3.74127e+06
94.4444	3.37439e+06	94.4444	3.78281e+06
94.0972	3.38247e+06	94.7917	3.79218e+06
93.0556	3.4413e+06	93.4028	3.8801e+06
92.3611	3.40928e+06	93.75	3.82238e+06
93.4028	3.40036e+06	95.1389	3.8102e+06
94.0972	3.40041e+06	93.75	3.79286e+06
95.8333	3.37485e+06	94.4444	3.76138e+06
94.0972	3.41705e+06	93.4028	3.83018e+06
95.4861	3.41646e+06	93.75	3.83515e+06
89.9306	3.41317e+06	94.4444	3.82441e+06
95.8333	3.40951e+06	93.75	3.82356e+06
94.7917	3.38962e+06	94.4444	3.79863e+06
96.1806	3.38665e+06	95.4861	3.78503e+06
95.4861	3.41397e+06	94.4444	3837172
96.1806	3.3997e+06	94.4444	3.81162e+06
95.4861	3.3983e+06	94.4444	3.81517e+06
95.4861	3.37568e+06	94.7917	3.778e+06
95.8333	3.39278e+06	94.7917	3.81456e+06
95.4861	3.38928e+06	94.0972	3.81682e+06
96.1806	3.37281e+06	94.7917	3.78836e+06
95.8333	3.39891e+06	94.4444	3.83971e+06
95.4861	3.38315e+06	94.0972	3.8057e+06
96.1806	3.36167e+06	94.0972	3.78146e+06
95.8333	3.37855e+06	93.75	3798044
96.1806	3.37394e+06	95.1389	3802789
95.4861	3.36829e+06	94.0972	3.80116e+06
95.4861	3.36756e+06	94.4444	3.79506e+06
95.4861	3.36268e+06	94.4444	3.77763e+06
95.8333	3.36121e+06	94.7917	3.79293e+06
95.8333	3.36517e+06	94.0972	3.79465e+06
95.8333	3.37484e+06	94.0972	3.82321e+06
95.8333	3.35487e+06	94.4444	3.80477e+06
95.8333	3.35938e+06	94.4444	3820966
