# Supplementary material for: Nanoscale exchange-bias magnetic tunnel junctions enabled memristive synapse and leaky-integrate-fire neuron for neuromorphic computing
Source: Nat Commun. 2026 Mar 24;17:4362. doi: 10.1038/s41467-026-70802-8 (PMC13172308; doi:10.1038/s41467-026-70802-8)
Supplement: Supplementary file 3 — Source Data [file 41467_2026_70802_MOESM3_ESM.zip › Source data files/SourceData_Fig_13.xlsx]

## Sheet: Sheet1
epoch	Actived Post_neuron ratio (%)	Actived Pre_neuron ratio (%)
1	0.0729	0.07778
2	0.07599	0.07986
3	0.08012	0.08436
4	0.08499	0.08844
5	0.08978	0.09182
6	0.09309	0.09378
7	0.09598	0.09501
8	0.0989	0.09603
9	0.10025	0.09631
10	0.10243	0.09703
11	0.10405	0.09729
12	0.10565	0.09749
13	0.10695	0.09752
14	0.10838	0.09764
15	0.10975	0.09771
16	0.11076	0.09784
17	0.11169	0.0977
18	0.1126	0.09756
19	0.11349	0.09748
20	0.11433	0.09739
21	0.11514	0.09731
22	0.11581	0.09734
23	0.1166	0.09726
24	0.11736	0.09713
25	0.11806	0.09701
26	0.11872	0.0969
27	0.11927	0.09673
28	0.11982	0.09655
29	0.12038	0.09642
30	0.12088	0.09632
31	0.12132	0.09616
32	0.12182	0.09606
33	0.12222	0.09594
34	0.12266	0.09571
35	0.12312	0.09555
36	0.12352	0.09535
37	0.12392	0.09523
38	0.12424	0.09508
39	0.12462	0.09492
40	0.12493	0.09472
41	0.1253	0.09454
42	0.12565	0.09436
43	0.12597	0.0942
44	0.12626	0.09401
45	0.12659	0.09384
46	0.12692	0.09366
47	0.12725	0.09347
48	0.12752	0.09333
49	0.1278	0.0932
50	0.12805	0.09302
51	0.12829	0.09286
52	0.12854	0.0927
53	0.12877	0.09255
54	0.12903	0.09241
55	0.12928	0.09227
56	0.1295	0.09215
57	0.12973	0.09202
58	0.12997	0.09191
59	0.1302	0.0918
60	0.1304	0.09169
61	0.13061	0.09158
62	0.13081	0.09148
63	0.13099	0.09138
64	0.13119	0.09128
65	0.13136	0.09118
66	0.13154	0.0911
67	0.13172	0.09102
68	0.13189	0.09094
69	0.13206	0.09085
70	0.13221	0.09077
71	0.13237	0.0907
72	0.13253	0.09063
73	0.13267	0.09056
74	0.13282	0.0905
75	0.13298	0.09044
76	0.13312	0.09037
77	0.13326	0.09031
78	0.13338	0.09024
79	0.13351	0.09017
80	0.13364	0.09012
81	0.13377	0.09006
82	0.1339	0.09001
83	0.13403	0.08996
84	0.13414	0.0899
85	0.13427	0.08986
86	0.13439	0.08981
87	0.1345	0.08976
88	0.13461	0.08971
89	0.13471	0.08967
90	0.13482	0.08962
91	0.13491	0.08957
92	0.13498	0.08952
