# Supplementary material for: Nanoscale exchange-bias magnetic tunnel junctions enabled memristive synapse and leaky-integrate-fire neuron for neuromorphic computing
Source: Nat Commun. 2026 Mar 24;17:4362. doi: 10.1038/s41467-026-70802-8 (PMC13172308; doi:10.1038/s41467-026-70802-8)
Supplement: Supplementary file 3 — Source Data [file 41467_2026_70802_MOESM3_ESM.zip › Source data files/SourceData_Fig_2.xlsx]

## Sheet: Sheet1
Veff (V)	R (Ω)	Veff (V)	R (Ω)
-1.68373	50030	-2.07091	13013
-1.66843	49767	-2.05632	13063
-1.65312	49666	-2.04174	13066
-1.63781	49728	-2.02716	12999
-1.62251	49828	-2.01257	12993
-1.6072	49703	-1.99799	13052
-1.59189	49699	-1.98341	13032
-1.57659	49906	-1.96882	13013
-1.56128	49701	-1.95424	12994
-1.54597	49751	-1.93965	13071
-1.53067	49745	-1.92507	12988
-1.51536	49594	-1.91049	13015
-1.50005	49612	-1.8959	12978
-1.48475	49716	-1.88132	13009
-1.46944	49745	-1.86673	13008
-1.45413	49620	-1.85215	13022
-1.43883	49675	-1.83757	13065
-1.42352	49581	-1.82298	13036
-1.40821	49612	-1.8084	13031
-1.39291	49729	-1.79382	13027
-1.3776	49742	-1.77923	13045
-1.36229	49803	-1.76465	13031
-1.34699	49790	-1.75006	13035
-1.33168	49779	-1.73548	13005
-1.31637	49810	-1.7209	13013
-1.30107	49743	-1.70631	13013
-1.28576	49742	-1.69173	13025
-1.27045	49759	-1.67714	12984
-1.25515	49770	-1.66256	12991
-1.23984	49782	-1.64798	12992
-1.22453	49772	-1.63339	12993
-1.20923	49766	-1.61881	12981
-1.19392	49811	-1.60423	12970
-1.17861	49759	-1.58964	12999
-1.16331	49777	-1.57506	13012
-1.148	49847	-1.56047	12992
-1.13269	49791	-1.54589	12988
-1.11739	49798	-1.53131	13000
-1.10208	49813	-1.51672	12987
-1.08677	49785	-1.50214	13006
-1.07147	49780	-1.48755	13008
-1.05616	49750	-1.47297	13009
-1.04085	49745	-1.45839	12995
-1.02555	49767	-1.4438	13008
-1.01024	49748	-1.42922	13002
-0.99493	49767	-1.41463	13003
-0.97963	49725	-1.40005	12999
-0.96432	49767	-1.38547	13006
-0.94901	49785	-1.37088	13003
-0.93371	49833	-1.3563	12999
-0.9184	49805	-1.34172	12994
-0.90309	49855	-1.32713	12998
-0.88779	49771	-1.31255	12997
-0.87248	49769	-1.29796	12995
-0.85717	49752	-1.28338	12994
-0.84187	49783	-1.2688	12993
-0.82656	49766	-1.25421	12994
-0.81125	49822	-1.23963	12987
-0.79595	49813	-1.22504	12995
-0.78064	49801	-1.21046	12997
-0.76533	49789	-1.19588	12989
-0.75003	49806	-1.18129	12984
-0.73472	49810	-1.16671	12985
-0.71941	49826	-1.15213	12985
-0.70411	49838	-1.13754	12990
-0.6888	49823	-1.12296	12986
-0.67349	49835	-1.10837	12985
-0.65819	49833	-1.09379	12990
-0.64288	49786	-1.07921	12988
-0.62757	49778	-1.06462	12994
-0.61227	49818	-1.05004	12984
-0.59696	49792	-1.03545	12978
-0.58165	49840	-1.02087	12979
-0.56635	49829	-1.00629	12993
-0.55104	49796	-0.9917	12982
-0.53573	49812	-0.97712	12989
-0.52043	49855	-0.96254	12994
-0.50512	49831	-0.94795	12985
-0.48981	49808	-0.93337	12986
-0.47451	49790	-0.91878	12989
-0.4592	49787	-0.9042	12991
-0.44389	49818	-0.88962	12986
-0.42859	49837	-0.87503	12982
-0.41328	49850	-0.86045	12977
-0.39797	49844	-0.84586	12976
-0.38267	49850	-0.83128	12986
-0.36736	49829	-0.8167	12982
-0.35205	49807	-0.80211	12983
-0.33675	49807	-0.78753	12981
-0.32144	49805	-0.77294	12979
-0.30613	49805	-0.75836	12984
-0.29083	49847	-0.74378	12987
-0.27552	49794	-0.72919	12986
-0.26021	49815	-0.71461	12987
-0.24491	49840	-0.70003	12983
-0.2296	49869	-0.68544	12980
-0.21429	49850	-0.67086	12994
-0.19899	49811	-0.65627	12999
-0.18368	49835	-0.64169	12982
-0.16837	49810	-0.62711	12990
-0.15307	49819	-0.61252	13000
-0.13776	49820	-0.59794	12985
-0.12245	49853	-0.58335	12996
-0.10715	49833	-0.56877	12992
-0.09184	49859	-0.55419	12983
-0.07653	49820	-0.5396	12990
-0.06123	49818	-0.52502	12996
-0.04592	49867	-0.51044	12992
-0.03061	49867	-0.49585	12986
0.03061	49738	-0.48127	12983
0.04592	49826	-0.46668	12994
0.06123	49868	-0.4521	12999
0.07653	49828	-0.43752	12994
0.09184	49878	-0.42293	12994
0.10715	49917	-0.40835	12995
0.12245	49882	-0.39376	12996
0.13776	49861	-0.37918	13001
0.15307	49847	-0.3646	13002
0.16837	49882	-0.35001	13003
0.18368	49870	-0.33543	13000
0.19899	49847	-0.32085	13003
0.21429	49855	-0.30626	12999
0.2296	49884	-0.29168	12995
0.24491	49912	-0.27709	12994
0.26021	49921	-0.26251	12992
0.27552	49909	-0.24793	12998
0.29083	49891	-0.23334	13003
0.30613	49856	-0.21876	12997
0.32144	49878	-0.20417	12996
0.33675	49866	-0.18959	12991
0.35205	49868	-0.17501	12990
0.36736	49866	-0.16042	12987
0.38267	49858	-0.14584	12991
0.39797	49881	-0.13125	12994
0.41328	49909	-0.11667	12996
0.42859	49895	-0.10209	12998
0.44389	49908	-0.0875	13000
0.4592	49908	-0.07292	12994
0.47451	49926	-0.05834	12997
0.48981	49933	-0.04375	13004
0.50512	49925	-0.02917	13003
0.52043	49874	0.02917	12994
0.53573	49851	0.04375	12993
0.55104	49845	0.05834	12990
0.56635	49835	0.07292	12987
0.58165	49857	0.0875	12990
0.59696	49850	0.10209	12994
0.61227	49918	0.11667	12996
0.62757	49916	0.13125	12993
0.64288	49855	0.14584	12988
0.65819	49839	0.16042	12995
0.67349	49870	0.17501	12995
0.6888	49848	0.18959	12986
0.70411	49808	0.20417	12985
0.71941	49837	0.21876	12992
0.73472	49802	0.23334	12984
0.75003	49831	0.24793	12989
0.76533	49839	0.26251	12992
0.78064	49819	0.27709	13002
0.79595	49807	0.29168	12984
0.81125	49771	0.30626	12995
0.82656	49823	0.32085	12985
0.84187	49805	0.33543	12984
0.85717	49817	0.35001	12987
0.87248	49850	0.3646	12989
0.88779	49837	0.37918	12990
0.90309	49857	0.39376	12990
0.9184	49849	0.40835	12994
0.93371	49821	0.42293	12986
0.94901	49817	0.43752	12984
0.96432	49863	0.4521	12986
0.97963	49847	0.46668	12997
0.99493	49818	0.48127	12994
1.01024	49803	0.49585	12996
1.02555	49802	0.51044	12991
1.04085	49755	0.52502	13004
1.05616	49774	0.5396	12994
1.07147	49727	0.55419	12992
1.08677	49743	0.56877	12995
1.10208	49785	0.58335	12996
1.11739	49805	0.59794	12994
1.13269	49856	0.61252	12992
1.148	49803	0.62711	12988
1.16331	49836	0.64169	12985
1.17861	49832	0.65627	12990
1.19392	49788	0.67086	12985
1.20923	49855	0.68544	12988
1.22453	49838	0.70003	12985
1.23984	49826	0.71461	12986
1.25515	49816	0.72919	12980
1.27045	49790	0.74378	12992
1.28576	49800	0.75836	12987
1.30107	49800	0.77294	12988
1.31637	49727	0.78753	12988
1.33168	49711	0.80211	12988
1.34699	49731	0.8167	12992
1.36229	49751	0.83128	12984
1.3776	49798	0.84586	12993
1.39291	49802	0.86045	12994
1.40821	49800	0.87503	12994
1.42352	49800	0.88962	12994
1.43883	49721	0.9042	12993
1.45413	49862	0.91878	12993
1.46944	49760	0.93337	12997
1.48475	49918	0.94795	13002
1.50005	49970	0.96254	12997
1.51536	49897	0.97712	12989
1.53067	49912	0.9917	12989
1.54597	50086	1.00629	12985
1.56128	50006	1.02087	12985
1.57659	49730	1.03545	12989
1.59189	50219	1.05004	12979
1.6072	51754	1.06462	12993
1.62251	72095	1.07921	12992
1.63781	83863	1.09379	12995
1.65312	83427	1.10837	12984
1.66843	84288	1.12296	12985
1.68373	84325	1.13754	12981
1.66843	83528	1.15213	12985
1.65312	84345	1.16671	12984
1.63781	84595	1.18129	12986
1.62251	84721	1.19588	12987
1.6072	84700	1.21046	12987
1.59189	84605	1.22504	12988
1.57659	84451	1.23963	12984
1.56128	85103	1.25421	12985
1.54597	84717	1.2688	12978
1.53067	84842	1.28338	12982
1.51536	84782	1.29796	12989
1.50005	84756	1.31255	12994
1.48475	84695	1.32713	12992
1.46944	84821	1.34172	12987
1.45413	84880	1.3563	12983
1.43883	84722	1.37088	12998
1.42352	84830	1.38547	12982
1.40821	84996	1.40005	12985
1.39291	84914	1.41463	12988
1.3776	84786	1.42922	12990
1.36229	84862	1.4438	12991
1.34699	84946	1.45839	12985
1.33168	84883	1.47297	12980
1.31637	84858	1.48755	12981
1.30107	84826	1.50214	12984
1.28576	84819	1.51672	12989
1.27045	84817	1.53131	12993
1.25515	84827	1.54589	12986
1.23984	84833	1.56047	12982
1.22453	84864	1.57506	12972
1.20923	84862	1.58964	13011
1.19392	84850	1.60423	13012
1.17861	84873	1.61881	13002
1.16331	84867	1.63339	13005
1.148	84890	1.64798	13015
1.13269	84919	1.66256	12995
1.11739	84925	1.67714	13023
1.10208	84932	1.69173	13018
1.08677	84908	1.70631	13034
1.07147	84883	1.7209	13079
1.05616	84853	1.73548	13068
1.04085	84908	1.75006	13613
1.02555	84868	1.76465	13788
1.01024	84870	1.77923	13953
0.99493	84898	1.79382	14411
0.97963	84866	1.8084	14767
0.96432	84877	1.82298	15341
0.94901	84907	1.83757	15879
0.93371	84902	1.85215	16231
0.9184	84917	1.86673	16481
0.90309	84908	1.88132	16588
0.88779	84942	1.8959	17082
0.87248	84867	1.91049	17562
0.85717	84868	1.92507	18102
0.84187	84916	1.93965	19564
0.82656	84940	1.95424	20163
0.81125	85003	1.96882	20970
0.79595	84909	1.98341	22241
0.78064	84896	1.99799	23371
0.76533	84958	2.01257	23715
0.75003	84949	2.02716	23981
0.73472	85020	2.04174	24079
0.71941	84965	2.05632	24011
0.70411	84906	2.07091	24475
0.6888	84955	2.08549	24289
0.67349	84912	2.10008	24486
0.65819	84962	2.11466	24498
0.64288	84954	2.12924	24224
0.62757	84959	2.11466	24047
0.61227	85019	2.10008	24222
0.59696	84963	2.08549	23920
0.58165	85023	2.07091	24187
0.56635	84958	2.05632	24329
0.55104	84955	2.04174	24225
0.53573	85044	2.02716	24475
0.52043	85030	2.01257	24259
0.50512	85045	1.99799	24502
0.48981	85025	1.98341	24130
0.47451	85029	1.96882	24484
0.4592	85035	1.95424	24410
0.44389	85096	1.93965	24530
0.42859	85136	1.92507	24523
0.41328	85116	1.91049	24639
0.39797	85055	1.8959	24615
0.38267	85103	1.88132	24533
0.36736	85082	1.86673	24487
0.35205	85061	1.85215	24413
0.33675	85045	1.83757	24243
0.32144	85001	1.82298	24573
0.30613	85110	1.8084	24769
0.29083	85047	1.79382	24641
0.27552	85075	1.77923	24467
0.26021	85094	1.76465	24629
0.24491	85061	1.75006	24646
0.2296	85062	1.73548	24724
0.21429	85041	1.7209	24705
0.19899	85003	1.70631	24682
0.18368	85070	1.69173	24665
0.16837	85074	1.67714	24808
0.15307	85055	1.66256	24713
0.13776	85012	1.64798	24687
0.12245	85001	1.63339	24748
0.10715	85063	1.61881	24701
0.09184	85087	1.60423	24714
0.07653	85074	1.58964	24714
0.06123	85089	1.57506	24707
0.04592	85069	1.56047	24793
0.03061	85051	1.54589	24739
-0.03061	84919	1.53131	24743
-0.04592	85001	1.51672	24772
-0.06123	84994	1.50214	24758
-0.07653	84973	1.48755	24737
-0.09184	85040	1.47297	24730
-0.10715	84948	1.45839	24722
-0.12245	84989	1.4438	24752
-0.13776	84990	1.42922	24760
-0.15307	85041	1.41463	24764
-0.16837	85037	1.40005	24742
-0.18368	85013	1.38547	24737
-0.19899	84998	1.37088	24752
-0.21429	85000	1.3563	24760
-0.2296	85047	1.34172	24751
-0.24491	85004	1.32713	24758
-0.26021	85028	1.31255	24744
-0.27552	85009	1.29796	24749
-0.29083	85010	1.28338	24746
-0.30613	85069	1.2688	24722
-0.32144	85020	1.25421	24717
-0.33675	84974	1.23963	24726
-0.35205	85003	1.22504	24699
-0.36736	85025	1.21046	24721
-0.38267	84999	1.19588	24732
-0.39797	84991	1.18129	24739
-0.41328	85017	1.16671	24707
-0.42859	85073	1.15213	24701
-0.44389	85111	1.13754	24692
-0.4592	85101	1.12296	24700
-0.47451	85086	1.10837	24708
-0.48981	85129	1.09379	24688
-0.50512	85129	1.07921	24707
-0.52043	85122	1.06462	24695
-0.53573	85087	1.05004	24702
-0.55104	85074	1.03545	24716
-0.56635	85079	1.02087	24718
-0.58165	85026	1.00629	24708
-0.59696	84982	0.9917	24715
-0.61227	85007	0.97712	24702
-0.62757	85041	0.96254	24704
-0.64288	85011	0.94795	24725
-0.65819	85019	0.93337	24723
-0.67349	85011	0.91878	24724
-0.6888	85057	0.9042	24710
-0.70411	84947	0.88962	24735
-0.71941	84966	0.87503	24752
-0.73472	84987	0.86045	24737
-0.75003	85064	0.84586	24732
-0.76533	85036	0.83128	24734
-0.78064	85004	0.8167	24746
-0.79595	84997	0.80211	24738
-0.81125	84958	0.78753	24729
-0.82656	84977	0.77294	24720
-0.84187	84991	0.75836	24717
-0.85717	85010	0.74378	24711
-0.87248	85004	0.72919	24721
-0.88779	84958	0.71461	24712
-0.90309	84956	0.70003	24714
-0.9184	84977	0.68544	24725
-0.93371	84950	0.67086	24708
-0.94901	84933	0.65627	24714
-0.96432	84947	0.64169	24708
-0.97963	84918	0.62711	24721
-0.99493	84909	0.61252	24715
-1.01024	84947	0.59794	24705
-1.02555	84906	0.58335	24726
-1.04085	84892	0.56877	24727
-1.05616	84884	0.55419	24722
-1.07147	84829	0.5396	24732
-1.08677	84798	0.52502	24733
-1.10208	84855	0.51044	24736
-1.11739	84935	0.49585	24735
-1.13269	84896	0.48127	24728
-1.148	84893	0.46668	24726
-1.16331	84818	0.4521	24726
-1.17861	84897	0.43752	24718
-1.19392	84895	0.42293	24708
-1.20923	84877	0.40835	24720
-1.22453	84851	0.39376	24721
-1.23984	84893	0.37918	24725
-1.25515	84858	0.3646	24714
-1.27045	84784	0.35001	24687
-1.28576	84864	0.33543	24703
-1.30107	84877	0.32085	24685
-1.31637	84896	0.30626	24711
-1.33168	84798	0.29168	24717
-1.34699	84841	0.27709	24732
-1.36229	84788	0.26251	24728
-1.3776	84823	0.24793	24709
-1.39291	84672	0.23334	24721
-1.40821	84832	0.21876	24742
-1.42352	84868	0.20417	24728
-1.43883	84866	0.18959	24699
-1.45413	84717	0.17501	24704
-1.46944	84716	0.16042	24713
-1.48475	84649	0.14584	24720
-1.50005	84630	0.13125	24699
-1.51536	84394	0.11667	24738
-1.53067	84133	0.10209	24728
-1.54597	84352	0.0875	24723
-1.56128	84081	0.07292	24718
-1.57659	84060	0.05834	24715
-1.59189	83709	0.04375	24719
-1.6072	84315	0.02917	24730
-1.62251	82844	-0.02917	24654
-1.63781	66328	-0.04375	24650
-1.65312	50092	-0.05834	24654
-1.66843	49903	-0.07292	24660
-1.68373	49930	-0.0875	24653
		-0.10209	24661
		-0.11667	24655
		-0.13125	24658
		-0.14584	24646
		-0.16042	24640
		-0.17501	24652
		-0.18959	24649
		-0.20417	24646
		-0.21876	24660
		-0.23334	24652
		-0.24793	24672
		-0.26251	24664
		-0.27709	24644
		-0.29168	24659
		-0.30626	24645
		-0.32085	24670
		-0.33543	24669
		-0.35001	24679
		-0.3646	24679
		-0.37918	24678
		-0.39376	24678
		-0.40835	24731
		-0.42293	24722
		-0.43752	24712
		-0.4521	24711
		-0.46668	24704
		-0.48127	24704
		-0.49585	24711
		-0.51044	24697
		-0.52502	24686
		-0.5396	24667
		-0.55419	24630
		-0.56877	24637
		-0.58335	24624
		-0.59794	24618
		-0.61252	24635
		-0.62711	24624
		-0.64169	24628
		-0.65627	24627
		-0.67086	24642
		-0.68544	24639
		-0.70003	24618
		-0.71461	24653
		-0.72919	24647
		-0.74378	24662
		-0.75836	24648
		-0.77294	24664
		-0.78753	24649
		-0.80211	24657
		-0.8167	24672
		-0.83128	24671
		-0.84586	24682
		-0.86045	24651
		-0.87503	24664
		-0.88962	24653
		-0.9042	24654
		-0.91878	24659
		-0.93337	24666
		-0.94795	24656
		-0.96254	24672
		-0.97712	24668
		-0.9917	24664
		-1.00629	24665
		-1.02087	24673
		-1.03545	24662
		-1.05004	24666
		-1.06462	24668
		-1.07921	24669
		-1.09379	24684
		-1.10837	24674
		-1.12296	24677
		-1.13754	24680
		-1.15213	24688
		-1.16671	24684
		-1.18129	24674
		-1.19588	24648
		-1.21046	24668
		-1.22504	24663
		-1.23963	24677
		-1.25421	24695
		-1.2688	24694
		-1.28338	24698
		-1.29796	24707
		-1.31255	24684
		-1.32713	24702
		-1.34172	24688
		-1.3563	24668
		-1.37088	24696
		-1.38547	24693
		-1.40005	24716
		-1.41463	24694
		-1.42922	24732
		-1.4438	24687
		-1.45839	24703
		-1.47297	24679
		-1.48755	24705
		-1.50214	24689
		-1.51672	24684
		-1.53131	24655
		-1.54589	24668
		-1.56047	24697
		-1.57506	24729
		-1.58964	24679
		-1.60423	24726
		-1.61881	24709
		-1.63339	24698
		-1.64798	24622
		-1.66256	24620
		-1.67714	24622
		-1.69173	24737
		-1.70631	24639
		-1.7209	24646
		-1.73548	24630
		-1.75006	24749
		-1.76465	24772
		-1.77923	24545
		-1.79382	24451
		-1.8084	24140
		-1.82298	23695
		-1.83757	21511
		-1.85215	20501
		-1.86673	19378
		-1.88132	18757
		-1.8959	17626
		-1.91049	17189
		-1.92507	16418
		-1.93965	15621
		-1.95424	15226
		-1.96882	14448
		-1.98341	14195
		-1.99799	13999
		-2.01257	13505
		-2.02716	13102
		-2.04174	13043
		-2.05632	13111
		-2.07091	13016
