# Supplementary material for: Nanoscale exchange-bias magnetic tunnel junctions enabled memristive synapse and leaky-integrate-fire neuron for neuromorphic computing
Source: Nat Commun. 2026 Mar 24;17:4362. doi: 10.1038/s41467-026-70802-8 (PMC13172308; doi:10.1038/s41467-026-70802-8)
Supplement: Supplementary file 3 — Source Data [file 41467_2026_70802_MOESM3_ESM.zip › Source data files/SourceData_Fig_3.xlsx]

## Sheet: Sheet1
Veff (V)	TMR Ratio (%)	Veff (V)	TMR Ratio (%)	Veff (V)	TMR Ratio (%)	Veff (V)	TMR Ratio (%)	Veff (V)	TMR Ratio (%)	Veff (V)	TMR Ratio (%)	Veff (V)	TMR Ratio (%)	Veff (V)	TMR Ratio (%)	Veff (V)	TMR Ratio (%)	Veff (V)	TMR Ratio (%)	Veff (V)	TMR Ratio (%)	Veff (V)	TMR Ratio (%)	Veff (V)	TMR Ratio (%)	Veff (V)	TMR Ratio (%)	Veff (V)	TMR Ratio (%)	Veff (V)	TMR Ratio (%)	Veff (V)	TMR Ratio (%)	Veff (V)	TMR Ratio (%)	Veff (V)	TMR Ratio (%)	Veff (V)	TMR Ratio (%)	Veff (V)	TMR Ratio (%)	Veff (V)	TMR Ratio (%)	Veff (V)	TMR Ratio (%)	Veff (V)	TMR Ratio (%)
-1.45839	82.6924	-1.45839	83.0065	-1.45839	84.9006	-1.45839	83.2362	-1.45839	82.8002	-1.45839	82.7862	-1.45839	83.2644	-1.45839	83.391	-1.45839	82.6174	-1.45839	84.0004	-1.45839	82.5424	-1.45839	84.3568	-1.45839	83.4472	-1.45839	83.8504	-1.45839	83.3816	-1.45839	84.7177	-1.45839	84.0614	-1.45839	84.1223	-1.45839	84.338	-1.45839	82.0923	-1.45839	81.6563	-1.51672	83.2878	-1.51672	84.835	-1.45839	82.8002
-1.46568	82.758	-1.46568	83.2738	-1.46568	84.4552	-1.46568	82.9268	-1.46568	83.33	-1.46568	83.2691	-1.46568	83.105	-1.46568	83.4097	-1.46568	83.0534	-1.46568	83.827	-1.46568	82.6268	-1.46568	84.3521	-1.46568	83.9254	-1.46568	83.5175	-1.46568	83.752	-1.46568	84.3427	-1.46568	84.2349	-1.46568	84.1411	-1.46568	84.3989	-1.46568	81.8813	-1.46568	81.2109	-1.52401	82.6783	-1.52401	84.7412	-1.46568	82.0267
-1.47297	82.6221	-1.47297	82.9174	-1.47297	83.6629	-1.47297	83.316	-1.47297	83.4941	-1.47297	83.3394	-1.47297	82.4392	-1.47297	83.6113	-1.47297	83.0815	-1.47297	84.0145	-1.47297	82.6315	-1.47297	84.7412	-1.47297	83.691	-1.47297	83.3675	-1.47297	83.4332	-1.47297	84.4318	-1.47297	83.6535	-1.47297	84.2395	-1.47297	84.1458	-1.47297	82.0876	-1.47297	81.1312	-1.53131	82.5424	-1.53131	85.5241	-1.47297	82.5143
-1.48026	81.6844	-1.48026	82.8424	-1.48026	83.4425	-1.48026	83.2362	-1.48026	82.6924	-1.48026	83.0487	-1.48026	82.7721	-1.48026	82.8799	-1.48026	82.9737	-1.48026	83.6394	-1.48026	83.3066	-1.48026	84.0286	-1.48026	83.5222	-1.48026	83.8082	-1.48026	83.8082	-1.48026	84.4927	-1.48026	83.6488	-1.48026	84.3192	-1.48026	84.2536	-1.48026	82.1767	-1.48026	81.7688	-1.5386	82.6315	-1.5386	85.4304	-1.48026	82.7956
-1.48755	81.5063	-1.48755	82.472	-1.48755	83.4847	-1.48755	83.0581	-1.48755	81.8813	-1.48755	82.8237	-1.48755	83.8785	-1.48755	83.2831	-1.48755	82.2048	-1.48755	83.5879	-1.48755	82.5893	-1.48755	83.9395	-1.48755	83.4097	-1.48755	83.6582	-1.48755	83.7144	-1.48755	84.1645	-1.48755	83.4238	-1.48755	84.0989	-1.48755	84.413	-1.48755	81.6328	-1.48755	82.1954	-1.54589	81.6516	-1.54589	85.3179	-1.48755	83.03
-1.49485	81.4172	-1.49485	82.6971	-1.49485	82.4252	-1.49485	83.0065	-1.49485	82.5752	-1.49485	82.5658	-1.49485	83.2925	-1.49485	82.397	-1.49485	82.0314	-1.49485	83.677	-1.49485	81.8438	-1.49485	83.841	-1.49485	83.1425	-1.49485	83.6207	-1.49485	83.0346	-1.49485	83.677	-1.49485	83.5691	-1.49485	84.0801	-1.49485	84.2302	-1.49485	82.3783	-1.49485	81.3562	-1.55318	81.4594	-1.55318	84.8209	-1.49485	83.0768
-1.50214	80.8968	-1.50214	82.4627	-1.50214	83.3957	-1.50214	83.18	-1.50214	82.2658	-1.50214	83.044	-1.50214	83.7332	-1.50214	82.7909	-1.50214	82.397	-1.50214	83.6441	-1.50214	81.7407	-1.50214	83.8317	-1.50214	83.2081	-1.50214	83.9583	-1.50214	83.4285	-1.50214	83.3816	-1.50214	83.4988	-1.50214	83.6816	-1.50214	84.3708	-1.50214	81.8907	-1.50214	81.7125	-1.56047	82.3642	-1.56047	85.5804	-1.50214	83.2034
-1.50943	81.2812	-1.50943	82.1954	-1.50943	82.308	-1.50943	82.6736	-1.50943	82.1251	-1.50943	82.969	-1.50943	83.044	-1.50943	82.8331	-1.50943	83.3394	-1.50943	82.1017	-1.50943	81.7313	-1.50943	83.3581	-1.50943	83.4285	-1.50943	83.466	-1.50943	83.0112	-1.50943	84.0708	-1.50943	83.6816	-1.50943	84.2864	-1.50943	84.3849	-1.50943	82.2798	-1.50943	80.9155	-1.56777	82.4861	-1.56777	85.1913	-1.50943	82.0314
-1.51672	81.9329	-1.51672	81.7641	-1.51672	81.3422	-1.51672	82.2376	-1.51672	81.8907	-1.51672	82.819	-1.51672	83.2784	-1.51672	83.2222	-1.51672	83.2128	-1.51672	83.7191	-1.51672	81.089	-1.51672	83.0722	-1.51672	83.7754	-1.51672	83.3534	-1.51672	82.1579	-1.51672	84.4036	-1.51672	83.0487	-1.51672	83.827	-1.51672	84.188	-1.51672	82.0595	-1.51672	82.1626	-1.57506	83.0159	-1.57506	84.3146	-1.51672	83.0393
-1.52401	80.9437	-1.52401	82.097	-1.52401	82.4346	-1.52401	82.4158	-1.52401	81.6563	-1.52401	82.594	-1.52401	83.3816	-1.52401	82.4486	-1.52401	83.3628	-1.52401	82.5658	-1.52401	81.1265	-1.52401	82.6877	-1.52401	83.0722	-1.52401	84.3849	-1.52401	82.5893	-1.52401	84.413	-1.52401	82.4205	-1.52401	83.7942	-1.52401	84.1036	-1.52401	81.961	-1.52401	82.3033	-1.58235	81.8719	-1.58235	83.5504	-1.52401	82.8377
-1.53131	80.3248	-1.53131	81.5297	-1.53131	82.8612	-1.53131	81.6844	-1.53131	81.7266	-1.53131	83.691	-1.53131	82.8049	-1.53131	82.7112	-1.53131	81.9845	-1.53131	83.1565	-1.53131	81.8063	-1.53131	82.8471	-1.53131	82.3689	-1.53131	83.9348	-1.53131	82.6408	-1.53131	83.7473	-1.53131	82.7112	-1.53131	83.7707	-1.53131	84.5818	-1.53131	81.4734	-1.53131	82.0782	-1.58964	86.218	-1.58964	81.9095	-1.53131	82.533
-1.5386	80.5733	-1.5386	83.1144	-1.5386	81.5391	-1.5386	81.4547	-1.5386	80.5592	-1.5386	84.4177	-1.5386	82.1251	-1.5386	82.1814	-1.5386	80.7796	-1.5386	82.9268	-1.5386	81.7594	-1.5386	83.0862	-1.5386	81.1171	-1.5386	84.3286	-1.5386	82.5049	-1.5386	83.0862	-1.5386	83.3581	-1.5386	83.5644	-1.5386	83.7098	-1.5386	81.7594	-1.5386	81.811	-1.59693	81.9282	-1.59693	80.0951	-1.5386	81.8907
-1.54589	79.0027	-1.54589	82.2845	-1.54589	80.8265	-1.54589	81.6703	-1.54589	80.442	-1.54589	82.5143	-1.54589	82.8846	-1.54589	81.3656	-1.54589	81.2015	-1.54589	83.4707	-1.54589	81.8157	-1.54589	82.2704	-1.54589	73.4705	-1.54589	84.6943	-1.54589	82.2751	-1.54589	83.33	-1.54589	83.3534	-1.54589	83.3534	-1.54589	82.7018	-1.54589	81.2297	-1.54589	81.4172	-1.60423	83.1003	-1.60423	76.1053	-1.54589	82.4252
-1.55318	79.0777	-1.55318	82.758	-1.55318	81.0843	-1.55318	78.3135	-1.55318	81.4828	-1.55318	83.0206	-1.55318	82.383	-1.55318	80.2263	-1.55318	81.6563	-1.55318	81.8579	-1.55318	80.5264	-1.55318	80.878	-1.55318	71.5624	-1.55318	84.3333	-1.55318	82.036	-1.55318	83.0159	-1.55318	83.6441	-1.55318	83.6347	-1.55318	78.1166	-1.55318	81.1875	-1.55318	81.4828	-1.61152	81.4172	-1.61152	69.0541	-1.55318	83.1378
-1.56047	74.2019	-1.56047	80.5498	-1.56047	79.9685	-1.56047	77.6196	-1.56047	82.9409	-1.56047	81.4969	-1.56047	82.2048	-1.56047	74.2628	-1.56047	81.3047	-1.56047	82.7721	-1.56047	82.7205	-1.56047	80.5358	-1.56047	68.6228	-1.56047	83.1659	-1.56047	77.8259	-1.56047	82.233	-1.56047	82.0876	-1.56047	85.2053	-1.56047	77.7134	-1.56047	81.7782	-1.56047	75.2146	-1.61881	78.6792	-1.61881	64.6096	-1.56047	83.3675
1.45839	75.2005	-1.56777	76.546	-1.56777	81.3656	-1.56777	73.0345	-1.56777	82.0032	-1.56777	83.9207	-1.56777	81.5719	-1.56777	71.056	-1.56777	82.5564	-1.56777	75.4959	-1.56777	82.5564	-1.56777	69.8371	-1.56777	66.0724	-1.56777	83.2925	-1.56777	70.2215	-1.56777	77.1977	-1.56777	81.961	-1.56777	84.9147	-1.56777	72.2656	-1.56777	82.472	-1.56777	70.334	-1.6261	74.8723	-1.6261	59.5322	-1.56777	82.3455
1.46568	78.2854	1.45839	77.4509	-1.57506	79.5887	-1.57506	73.6533	-1.57506	72.4672	-1.57506	83.8082	-1.57506	82.6315	-1.57506	65.6785	-1.57506	82.9925	-1.57506	66.2224	-1.57506	75.1395	-1.57506	70.1512	-1.57506	62.7577	-1.57506	83.6019	-1.57506	68.1352	-1.57506	69.5792	-1.57506	82.2611	-1.57506	84.0239	-1.57506	67.6945	-1.57506	81.0327	-1.57506	65.2566	-1.63339	60.2307	-1.63339	61.4309	-1.57506	83.5129
1.47297	79.3918	1.46568	80.803	1.45839	79.9966	-1.58235	71.1076	-1.58235	69.1291	-1.58235	82.1486	-1.58235	81.8298	-1.58235	64.9518	-1.58235	72.2656	-1.58235	66.3771	-1.58235	61.6185	-1.58235	66.5365	-1.58235	60.5261	-1.58235	83.7895	-1.58235	64.3611	-1.58235	69.5792	-1.58235	83.3066	-1.58235	73.5221	-1.58235	64.0142	-1.58235	78.1213	-1.58235	60.0994	-1.64068	55.9362	-1.64068	57.9522	-1.58235	83.2128
1.48026	79.7622	1.47297	81.7032	1.46568	81.1265	1.45839	71.131	-1.58964	65.0128	-1.58964	76.5085	-1.58964	81.3093	-1.58964	62.3592	-1.58964	66.499	-1.58964	67.7273	-1.58964	60.5776	-1.58964	65.5238	-1.58964	58.9789	-1.58964	80.0716	-1.58964	62.6358	-1.58964	65.2566	-1.58964	81.4078	-1.58964	69.4198	-1.58964	60.001	-1.58964	70.0949	-1.58964	59.2743	-1.64798	50.8353	-1.64798	59.3071	-1.58964	82.6455
1.48755	79.8654	1.48026	81.375	1.47297	81.5766	1.46568	78.4401	1.40005	65.6785	-1.59693	66.4193	-1.59693	81.8626	-1.59693	61.9654	-1.59693	63.7376	-1.59693	61.0371	-1.59693	59.3962	-1.59693	64.8628	-1.59693	57.2114	-1.59693	69.4151	-1.59693	61.0324	-1.59693	61.3794	-1.59693	80.1279	-1.59693	67.5585	-1.59693	60.2213	-1.59693	63.5172	-1.59693	58.2429	-1.65527	50.7134	-1.65527	53.8546	-1.59693	81.4219
1.49485	80.3342	1.48755	82.2611	1.48026	81.5485	1.47297	79.1199	1.40734	71.6046	-1.60423	63.3344	-1.60423	64.3189	-1.60423	62.7858	-1.60423	64.5955	-1.60423	61.67	-1.60423	58.7445	-1.60423	60.5683	-1.60423	58.135	-1.60423	62.9406	-1.60423	60.8261	-1.60423	60.1041	-1.60423	61.9185	-1.60423	62.0123	-1.60423	59.1477	-1.60423	61.3372	-1.60423	54.7876	-1.66256	50.1133	-1.66256	52.6638	-1.60423	81.6094
1.50214	81.089	1.49485	82.7299	1.48755	81.4219	1.48026	79.6309	1.41463	76.5554	-1.61152	61.8247	-1.61152	60.1135	-1.61152	62.4389	-1.61152	63.0015	-1.61152	54.9329	-1.61152	54.6282	-1.61152	57.5349	-1.61152	51.984	-1.61152	61.5341	-1.61152	59.0774	-1.61152	59.0493	-1.61152	59.1571	-1.61152	63.4235	-1.61152	59.2509	-1.61152	59.5368	-1.61152	54.225	-1.66985	46.0017	-1.66985	45.5047	-1.61152	77.1836
1.50943	81.3	1.50214	82.1673	1.49485	81.7313	1.48755	79.9779	1.42193	75.899	-1.61881	62.6077	-1.61881	59.0915	-1.61881	58.4117	-1.61881	60.0619	-1.61881	54.586	-1.61881	50.2868	-1.61881	58.3788	-1.61881	49.382	-1.61881	57.3708	-1.61881	60.0854	-1.61881	56.2925	-1.61881	58.5945	-1.61881	56.8926	-1.61881	58.9274	-1.61881	53.5358	-1.61881	50.8588	-1.67714	44.6843	-1.67714	43.7654	-1.61881	69.04
1.51672	81.6188	1.50943	81.6891	1.50214	82.1439	1.49485	81.7876	1.42922	76.1944	1.40005	63.2453	-1.6261	59.1524	-1.6261	58.6226	-1.6261	57.0005	-1.6261	54.375	-1.6261	50.3524	-1.6261	55.5143	-1.6261	49.2741	-1.6261	55.1439	-1.6261	56.6442	-1.6261	55.8331	-1.6261	57.7131	-1.6261	51.2807	-1.6261	58.046	-1.6261	49.3445	-1.6261	51.8152	-1.68444	42.1713	-1.68444	41.2431	-1.6261	63.2031
1.52401	81.7782	1.51672	81.6657	1.50943	82.7252	1.50214	82.3361	1.43651	76.3726	1.40734	68.0367	1.40005	59.5275	-1.63339	56.5457	-1.63339	54.3844	-1.63339	53.081	-1.63339	51.8293	-1.63339	51.2198	-1.63339	48.8991	-1.63339	52.434	-1.63339	52.6075	-1.63339	55.0876	-1.63339	48.4396	-1.63339	52.4481	-1.63339	57.4974	-1.63339	47.0847	-1.63339	49.7852	-1.69173	40.7789	-1.69173	40.2304	-1.63339	53.7186
1.53131	82.1814	1.52401	82.4392	1.51672	82.3455	1.50943	83.1987	1.4438	77.1461	1.41463	68.7025	1.40734	60.1182	1.40005	57.1083	-1.64068	51.6417	-1.64068	48.7912	-1.64068	49.1288	-1.64068	50.1508	-1.64068	45.6829	-1.64068	50.54	-1.64068	50.9947	-1.64068	54.2297	-1.64068	46.5221	-1.64068	46.8831	-1.64068	55.6549	-1.64068	45.9595	-1.64068	50.8775	-1.69902	42.2979	-1.69902	41.5994	-1.64068	47.6754
1.5386	81.8063	1.53131	83.0675	1.52401	82.2658	1.51672	82.7956	1.45109	77.5306	1.42193	74.7457	1.41463	60.7042	1.40734	60.5354	1.40005	52.2371	-1.64798	46.5924	-1.64798	47.7317	-1.64798	47.7739	-1.64798	43.8685	-1.64798	46.4471	-1.64798	48.7069	-1.64798	52.1012	-1.64798	46.1892	-1.64798	43.8169	-1.64798	56.3957	-1.64798	45.4485	-1.64798	50.2071	-1.70631	37.6846	-1.70631	38.7629	-1.64798	47.4644
1.54589	82.7018	1.5386	82.7956	1.53131	81.7125	1.52401	83.5222	1.45839	78.9089	1.42922	73.5924	1.42193	65.7395	1.41463	67.4648	1.40734	52.5419	-1.65527	45.9407	-1.65527	46.4565	-1.65527	45.8798	-1.65527	43.4044	-1.65527	43.5028	-1.65527	47.652	-1.65527	49.2694	-1.65527	44.1779	-1.65527	41.5665	-1.65527	53.6577	-1.65527	45.3547	-1.65527	47.9051	-1.7136	35.2514	-1.7136	34.5716	-1.65527	45.697
1.55318	82.2939	1.54589	82.6643	1.5386	81.3656	1.53131	82.2236	1.46568	79.6778	1.43651	75.2708	1.42922	66.3536	1.42193	68.5056	1.41463	52.8888	1.40005	46.283	-1.66256	47.4316	-1.66256	49.7852	-1.66256	42.0119	-1.66256	43.5356	-1.66256	45.2234	-1.66256	49.0678	-1.66256	42.3214	-1.66256	41.4306	-1.66256	52.4528	-1.66256	43.2637	-1.66256	45.3594	-1.7209	34.2528	-1.7209	31.7399	-1.66256	41.9088
1.56047	81.9892	1.55318	83.916	1.54589	82.4064	1.5386	82.6408	1.47297	80.6905	1.4438	76.7758	1.43651	67.4695	1.42922	69.7152	1.42193	52.8232	1.40734	46.4518	-1.66985	45.2234	-1.66985	45.7157	-1.66985	40.0569	-1.66985	36.5313	-1.66985	40.732	-1.66985	46.5455	-1.66985	39.4193	-1.66985	41.0321	-1.66985	44.5061	-1.66985	41.9885	-1.66985	44.056	-1.72819	33.1651	-1.72819	27.7782	-1.66985	43.4184
1.56777	82.7768	1.56047	83.7613	1.55318	82.4439	1.54589	83.6254	1.48026	80.3342	1.45109	77.9431	1.4438	68.9463	1.43651	70.9201	1.42922	53.8781	1.41463	47.7082	-1.67714	42.9168	-1.67714	42.7715	-1.67714	38.6973	-1.67714	35.3827	-1.67714	38.7489	-1.67714	49.9399	-1.67714	38.7114	-1.67714	39.0442	-1.67714	44.5765	-1.67714	41.2993	-1.67714	42.3448	-1.73548	27.0469	-1.73548	24.6089	-1.67714	40.0288
1.57506	83.2175	1.56777	85.1678	1.56047	82.9878	1.55318	83.9301	1.48755	80.3248	1.45839	78.8105	1.45109	72.1672	1.4438	72.6876	1.43651	54.436	1.42193	48.2005	1.40005	43.8544	-1.68444	40.1132	-1.68444	39.5365	-1.68444	34.2903	-1.68444	35.2608	-1.68444	45.7438	-1.68444	38.8286	-1.68444	37.3658	-1.68444	41.1399	-1.68444	41.801	-1.68444	41.4493	-1.74277	23.4134	-1.74277	24.7402	-1.68444	34.9373
-1.45839	82.6924	1.57506	83.6113	1.56777	82.7065	1.56047	82.1673	1.49485	80.9859	1.46568	77.8541	1.45839	76.2647	1.45109	72.8938	1.4438	61.9888	1.42922	58.2897	1.40734	43.4466	1.40005	41.5056	-1.69173	37.2158	-1.69173	34.1168	-1.69173	34.8482	-1.69173	37.3424	-1.69173	39.0771	-1.69173	37.0845	-1.69173	40.5398	-1.69173	41.4775	-1.69173	36.8126	-1.75006	23.5541	-1.75006	19.5971	-1.69173	32.9494
		-1.45839	83.0065	1.57506	83.6816	1.56777	83.2128	1.50214	81.7032	1.47297	78.9417	1.46568	75.4912	1.45839	73.6158	1.45109	64.1126	1.43651	61.2246	1.41463	43.7607	1.40734	41.5009	-1.69902	38.0269	-1.69902	34.2247	-1.69902	33.0338	-1.69902	32.8369	-1.69902	34.3794	-1.69902	37.3002	-1.69902	36.9392	-1.69902	38.8239	-1.69902	36.9486	-1.75736	22.6539	-1.75736	18.3594	-1.69902	31.5711
				1.58235	81.9329	1.57506	82.6736	1.50943	81.5485	1.48026	78.5339	1.47297	76.2788	1.46568	75.2099	1.45839	71.0373	1.4438	59.7103	1.42193	44.342	1.41463	41.5056	-1.70631	35.6827	-1.70631	35.5843	-1.70631	33.0479	-1.70631	33.1885	-1.70631	32.7947	-1.70631	35.7718	-1.70631	35.2373	-1.70631	37.7081	-1.70631	36.1047	-1.76465	21.7209	-1.76465	9.71418	-1.70631	31.7352
				1.58964	82.6736	1.58235	82.7346	1.51672	81.7547	1.48755	79.7435	1.48026	76.8602	1.47297	75.899	1.46568	72.6266	1.45109	60.1791	1.42922	52.3075	1.42193	42.1104	1.40005	35.5749	-1.7136	31.182	-1.7136	30.8444	-1.7136	31.2757	-1.7136	31.4679	-1.7136	34.4591	-1.7136	29.7145	-1.7136	36.5125	-1.7136	35.889	-1.77194	20.6801	-1.77194	7.77322	-1.7136	30.9804
				1.59693	82.8752	1.58964	83.9583	1.52401	83.316	1.49485	79.6544	1.48755	78.698	1.48026	75.0551	1.47297	72.8188	1.45839	64.3002	1.43651	55.4486	1.42922	42.4526	1.40734	35.4905	1.40005	31.5804	-1.7209	29.7754	-1.7209	29.8177	-1.7209	33.3292	-1.7209	35.0779	-1.7209	31.4914	-1.7209	36.175	-1.7209	33.0057	-1.77923	16.2731	-1.77923	7.46848	-1.7209	29.5176
				1.60423	83.7051	1.59693	84.8584	1.53131	82.0314	1.50214	79.2652	1.49485	77.6759	1.48755	76.3163	1.48026	74.8535	1.46568	66.1942	1.4438	56.691	1.43651	41.876	1.41463	35.7812	1.40734	31.8711	-1.72819	29.7004	-1.72819	29.4707	-1.72819	34.2997	-1.72819	34.1356	-1.72819	27.2297	-1.72819	33.1041	-1.72819	30.0755	-1.78652	12.8038	-1.78652	6.2542	-1.72819	26.6952
				-1.45839	84.9006	1.60423	84.4646	1.5386	81.7922	1.50943	79.7294	1.50214	79.495	1.49485	77.4087	1.48755	76.2272	1.47297	68.5712	1.45109	70.1793	1.4438	42.3026	1.42193	35.6077	1.41463	31.7352	1.40005	30.4693	-1.73548	29.0581	-1.73548	30.3193	-1.73548	33.3292	-1.73548	25.5232	-1.73548	30.5678	-1.73548	28.533	-1.79382	10.5159	-1.79382	5.96353	-1.73548	25.195
						-1.45839	83.2362	1.54589	83.3534	1.51672	80.5076	1.50943	79.1059	1.50214	78.7167	1.49485	76.0397	1.48026	71.4311	1.45839	70.4325	1.45109	43.32	1.42922	35.4671	1.42193	31.7914	1.40734	30.1458	-1.74277	27.6001	-1.74277	31.9743	-1.74277	30.7647	-1.74277	25.7998	-1.74277	29.2832	-1.74277	25.9873	-1.80111	9.19377	-1.80111	5.21809	-1.74277	22.4476
								1.55318	82.1345	1.52401	81.3422	1.51672	79.5653	1.50943	78.8667	1.50214	77.118	1.48755	70.5262	1.46568	72.861	1.45839	43.9248	1.43651	35.0592	1.42922	32.0352	1.41463	29.9161	-1.75006	27.8064	-1.75006	25.1387	-1.75006	25.9967	-1.75006	24.487	-1.75006	27.1359	-1.75006	24.6652	-1.8084	6.3761	-1.8084	5.50408	-1.75006	21.7913
								1.56047	83.4332	1.53131	81.736	1.52401	80.1842	1.51672	79.8232	1.50943	77.5775	1.49485	74.7926	1.47297	74.1597	1.46568	57.0192	1.4438	36.2266	1.43651	31.8946	1.42193	29.9395	-1.75736	26.428	-1.75736	24.2479	-1.75736	26.2264	-1.75736	23.9901	-1.75736	26.4093	-1.75736	22.2835	1.45839	7.25281	-1.81569	4.14915	-1.75736	21.5943
								1.56777	83.1565	1.5386	81.6282	1.53131	79.9497	1.52401	78.9933	1.51672	78.0463	1.50214	74.1034	1.48026	74.4082	1.47297	71.3233	1.45109	35.95	1.4438	31.8805	1.42922	29.813	1.40005	26.1748	-1.76465	23.9291	-1.76465	22.2554	-1.76465	23.8869	-1.76465	22.4851	-1.76465	21.2099	1.46568	7.08872	1.45839	4.54766	-1.76465	20.5676
								1.57506	83.0018	1.54589	80.9108	1.5386	80.4889	1.53131	79.7622	1.52401	78.2995	1.50943	75.1067	1.48755	76.11	1.48026	73.8315	1.45839	35.5702	1.45109	32.2978	1.43651	29.752	1.40734	26.1748	-1.77194	23.7182	-1.77194	22.7008	-1.77194	21.9225	-1.77194	22.682	-1.77194	21.3599	1.47297	6.91526	1.46568	4.50078	-1.77194	21.7538
								1.58235	82.1486	1.55318	81.7313	1.54589	79.4059	1.5386	80.9296	1.53131	78.8667	1.51672	76.7711	1.49485	77.1133	1.48755	74.0706	1.46568	36.025	1.45839	32.4478	1.4438	29.7848	1.41463	26.1655	1.40005	23.8635	-1.77923	20.9239	-1.77923	19.9253	-1.77923	18.5892	-1.77923	21.6084	1.48026	6.98089	1.47297	4.46327	-1.77923	20.4645
								1.58964	82.9971	1.56047	82.5424	1.55318	81.2812	1.54589	81.6985	1.5386	79.3496	1.52401	77.0242	1.50214	77.4556	1.49485	74.6145	1.47297	45.8657	1.46568	32.2837	1.45109	29.8833	1.42193	26.0482	1.40734	23.8213	1.40005	21.871	-1.78652	18.3829	-1.78652	16.6763	-1.78652	19.5737	1.48755	7.09341	1.48026	4.62267	-1.78652	5.24153
								1.59693	82.4111	1.56777	81.5766	1.56047	81.7547	1.55318	81.1406	1.54589	79.8372	1.53131	77.8213	1.50943	77.5493	1.50214	75.7443	1.48026	47.1738	1.47297	32.7197	1.45839	30.0989	1.42922	26.1467	1.41463	23.8072	1.40734	21.8522	1.40005	18.5751	-1.79382	12.8085	-1.79382	14.6744	1.49485	7.59506	1.48755	4.45858	-1.79382	1.87064
								1.60423	83.7238	1.57506	84.1458	1.56777	82.8893	1.56047	79.9919	1.55318	78.9089	1.5386	78.3698	1.51672	77.6947	1.50943	75.3505	1.48755	53.1936	1.48026	32.3118	1.46568	30.2677	1.43651	26.0248	1.42193	23.9244	1.41463	21.8757	1.40734	18.5048	1.40005	13.3945	-1.80111	9.11407	1.50214	7.38409	1.49485	4.47265	-1.80111	1.38305
								-1.45839	82.8002	1.58235	83.4613	1.57506	82.5283	1.56777	80.5967	1.56047	79.7997	1.54589	79.359	1.52401	77.9385	1.51672	75.5146	1.49485	52.8044	1.48755	33.0667	1.47297	30.0755	1.4438	26.1795	1.42922	24.1213	1.42193	21.9741	1.41463	18.5282	1.40734	13.296	1.40005	9.81732	1.50943	7.45441	1.50214	4.42576	-1.8084	0.52509
										1.58964	83.1472	1.58235	82.5611	1.57506	80.8499	1.56777	80.9202	1.55318	79.72	1.53131	78.5714	1.52401	75.8193	1.50214	56.0956	1.49485	32.0446	1.48026	29.752	1.45109	26.1561	1.43651	24.1401	1.42922	21.7491	1.42193	18.5282	1.41463	13.2679	1.40734	9.67667	1.51672	7.76384	1.50943	4.5711	-1.81569	0.63292
										1.59693	83.3347	1.58964	81.1593	1.58235	81.1406	1.57506	81.9938	1.56047	80.1889	1.5386	79.1012	1.53131	75.3318	1.50943	63.761	1.50214	36.4797	1.48755	30.0755	1.45839	26.3577	1.4438	23.8072	1.43651	21.8569	1.42922	18.2235	1.42193	13.1085	1.41463	9.72355	1.52401	7.63257	1.51672	4.79614	-1.82298	0.30474
										1.60423	83.7613	1.59693	83.0909	1.58964	81.6469	1.58235	81.2437	1.56777	81.1077	1.54589	78.9746	1.5386	76.5179	1.51672	66.1239	1.50943	37.9566	1.49485	29.9208	1.46568	26.1467	1.45109	23.8541	1.4438	21.8053	1.43651	18.7579	1.42922	13.2679	1.42193	9.75168	1.53131	7.77322	1.52401	4.69769	-1.83028	0.25786
										1.61152	83.6254	1.60423	83.1425	1.59693	81.7594	1.58964	81.6797	1.57506	80.3998	1.55318	78.3745	1.54589	76.9727	1.52401	68.0977	1.51672	51.3042	1.50214	30.4084	1.47297	26.142	1.45839	23.8401	1.45109	21.9272	1.4438	18.5657	1.43651	13.2304	1.42922	9.89233	1.5386	7.46379	1.53131	5.86508	1.40005	0.42195
										1.61881	83.555	1.61152	83.3347	1.60423	82.9128	1.59693	81.661	1.58235	81.0327	1.56047	79.6684	1.55318	76.8602	1.53131	69.3823	1.52401	57.8772	1.50943	30.7506	1.48026	26.503	1.46568	24.0839	1.45839	22.0163	1.45109	18.5845	1.4438	13.2398	1.43651	9.77044	1.54589	7.44035	1.5386	6.0948	1.40734	0.46414
										1.6261	84.0239	1.61881	83.6629	1.61152	82.7533	1.60423	82.5189	1.58964	81.8626	1.56777	78.201	1.56047	76.9352	1.5386	72.064	1.53131	72.9266	1.51672	33.9621	1.48755	26.4796	1.47297	24.0698	1.46568	21.8991	1.45839	18.6454	1.45109	13.146	1.4438	9.87827	1.55318	7.86698	1.54589	6.75585	1.41463	0.36569
										1.63339	82.8987	1.6261	83.5504	1.61881	84.7693	1.61152	82.5049	1.59693	81.1453	1.57506	80.6952	1.56777	78.4729	1.54589	72.9266	1.5386	74.5488	1.52401	54.2719	1.49485	26.5405	1.48026	24.0839	1.47297	21.8194	1.46568	18.6267	1.45839	13.4367	1.45109	9.85483	1.56047	8.3405	1.55318	6.60114	1.42193	0.40319
										-1.45839	82.7862	1.63339	84.8443	1.6261	84.2067	1.61881	82.4486	1.60423	82.5189	1.58235	79.9826	1.57506	78.8949	1.55318	73.9768	1.54589	75.4536	1.53131	67.071	1.50214	27.1641	1.48755	24.6043	1.48026	21.6694	1.47297	18.5188	1.46568	13.2398	1.45839	10.0564	1.56777	9.03437	1.56047	6.95276	1.42922	0.34225
												-1.45839	83.2644	1.63339	82.458	1.6261	82.4814	1.61152	81.5109	1.58964	79.8794	1.58235	78.6136	1.56047	76.3819	1.55318	74.8723	1.5386	71.7077	1.50943	28.8894	1.49485	25.0403	1.48755	21.7491	1.48026	18.5798	1.47297	13.2492	1.46568	10.5768	1.57506	10.2299	1.56777	8.72494	1.43651	0.27661
													--	1.64068	83.8317	1.63339	82.5049	1.61881	83.1706	1.59693	78.8433	1.58964	79.2887	1.56777	78.0182	1.56047	77.5915	1.54589	71.7264	1.51672	30.6475	1.50214	25.3075	1.49485	21.7069	1.48755	18.6829	1.48026	13.3289	1.47297	10.3659	1.58235	10.244	1.57506	8.99218	1.4438	0.32349
													--	1.64798	83.6019	1.64068	84.1833	1.6261	83.9067	1.60423	79.5559	1.59693	79.9591	1.57506	79.4059	1.56777	77.8213	1.55318	74.6848	1.52401	38.8614	1.50943	25.8513	1.50214	21.3365	1.49485	18.2047	1.48755	15.2417	1.48026	10.5393	1.58964	12.063	1.58235	8.56554	1.45109	0.29536
													--	1.65527	83.9114	1.64798	84.5021	1.63339	83.0581	1.61152	79.6216	1.60423	79.4293	1.58235	79.1433	1.57506	78.862	1.56047	74.9661	1.53131	47.4598	1.51672	30.3146	1.50943	21.4865	1.50214	18.2985	1.49485	15.4855	1.48755	10.3752	1.59693	12.4756	1.58964	8.80465	1.45839	0.37506
													--	1.66256	85.2335	1.65527	83.4144	1.64068	82.172	1.61881	80.6764	1.61152	79.4434	1.58964	80.4608	1.58235	80.3154	1.56777	75.8475	1.5386	52.5747	1.52401	47.0472	1.51672	22.3117	1.50943	17.5624	1.50214	15.5136	1.49485	10.3424	1.60423	13.7602	1.59693	9.93922	1.46568	0.2813
													--	-1.45839	83.391	1.66256	85.3085	1.64798	85.9789	1.6261	81.2625	1.61881	80.6999	1.59693	81.7454	1.58964	78.2479	1.57506	76.0069	1.54589	65.266	1.53131	50.029	1.52401	23.1227	1.51672	19.269	1.50943	15.3823	1.50214	10.7925	1.61152	18.9548	1.60423	9.61572	1.47297	0.19222
													--		--	-1.45839	82.6174	1.65527	83.7004	1.63339	81.9985	1.6261	80.2732	1.60423	81.9282	1.59693	76.6351	1.58235	74.7692	1.55318	57.76	1.5386	51.0182	1.53131	26.353	1.52401	20.8067	1.51672	15.9027	1.50943	10.8253	1.61881	32.6025	1.61152	10.9566	1.48026	0.40788
																		1.66256	83.3066	1.64068	83.0675	1.63339	81.7922	1.61152	80.8124	1.60423	78.9183	1.58964	77.0008	1.56047	71.1451	1.54589	54.1969	1.5386	33.5355	1.53131	24.187	1.52401	15.959	1.51672	11.5895	1.6261	58.1538	1.61881	11.4817	1.48755	0.21097
																		-1.45839	84.0004	1.64798	81.4078	1.64068	80.5874	1.61881	81.525	1.61152	78.9183	1.59693	76.7898	1.56777	71.5811	1.55318	58.9461	1.54589	35.9875	1.5386	26.9578	1.53131	15.9496	1.52401	13.1273	1.63339	60.5917	1.6261	12.1896	1.49485	0.22973
																			--	1.65527	82.4533	1.64798	81.1593	1.6261	81.3093	1.61881	81.3844	1.60423	77.418	1.57506	74.0284	1.56047	61.7872	1.55318	44.8624	1.54589	26.9062	1.5386	16.2684	1.53131	14.9745	1.64068	68.9932	1.63339	15.0073	1.50214	0.27192
																			--	1.66256	82.8893	1.65527	82.4017	1.63339	82.4158	1.6261	80.9671	1.61152	78.6651	1.58235	67.521	1.56777	64.4783	1.56047	45.3406	1.55318	26.7703	1.54589	17.0139	1.5386	15.823	1.64798	75.0505	1.64068	14.3228	1.50943	0.24848
																			--	1.66985	82.3783	1.66256	81.6703	1.64068	82.8002	1.63339	80.0154	1.61881	80.4467	1.58964	74.6285	1.57506	66.2505	1.56777	49.2132	1.56047	35.5936	1.55318	18.8329	1.54589	20.6473	1.65527	77.8963	1.64798	18.0547	1.51672	0.09377
																			--	1.67714	83.8739	1.66985	83.4566	1.64798	81.1968	1.64068	80.0951	1.6261	78.0838	1.59693	75.5943	1.58235	66.0911	1.57506	52.8888	1.56777	38.6504	1.56047	22.5742	1.55318	23.329	1.66256	77.3993	1.65527	20.863	1.52401	0.04219
																			--	1.68444	82.608	1.67714	82.6174	1.65527	81.5438	1.64798	78.5901	1.63339	81.389	1.60423	75.3833	1.58964	68.6603	1.58235	53.3576	1.57506	55.7909	1.56777	23.5916	1.56047	23.6666	1.66985	77.4978	1.66256	24.5714	1.53131	0
																				1.69173	84.3755	1.68444	81.9329	1.66256	80.9952	1.65527	82.0829	1.64068	80.2592	1.61152	76.471	1.59693	69.1151	1.58964	61.0465	1.58235	61.7403	1.57506	24.4917	1.56777	23.5869	1.67714	80.2217	1.66985	28.7253	1.5386	0.00469
																				-1.52401	81.1265	1.69173	83.6347	1.66985	81.7172	1.66256	80.2451	1.64798	80.3904	1.61881	79.0168	1.60423	68.8994	1.59693	65.7348	1.58964	66.2411	1.58235	32.64	1.57506	24.3792	1.68444	80.5311	1.67714	79.4762	1.54589	0.12658
																					--	-1.52401	82.6877	1.67714	84.052	1.66985	84.0989	1.65527	79.6637	1.6261	79.3121	1.61152	69.3495	1.60423	71.5295	1.59693	65.4113	1.58964	36.4516	1.58235	27.075	1.69173	80.9062	1.68444	83.4003	1.55318	1.50964
																					--		--	1.68444	83.1425	1.67714	82.9081	1.66256	80.6905	1.63339	79.8513	1.61881	74.9145	1.61152	70.5544	1.60423	66.002	1.59693	36.0484	1.58964	30.7459	1.69902	82.5705	1.69173	83.5175	1.56047	1.62684
																					--		--	1.69173	84.1692	1.68444	83.7707	1.66985	81.7688	1.64068	80.7139	1.6261	75.9084	1.61881	74.4832	1.61152	73.283	1.60423	43.395	1.59693	39.2177	1.70631	80.7702	1.69902	84.2255	1.56777	1.88939
																					--		--	1.69902	84.3192	1.69173	83.466	1.67714	82.594	1.64798	81.8063	1.63339	76.9586	1.6261	74.1175	1.61881	70.0105	1.61152	46.1892	1.60423	45.3594	1.7136	82.6127	1.70631	84.3427	1.57506	3.35214
																					--		--	1.70631	85.4913	1.69902	83.316	1.68444	82.9409	1.65527	80.8311	1.64068	76.3913	1.63339	73.7752	1.6261	69.6964	1.61881	44.3936	1.61152	60.1323	1.7209	81.8485	1.7136	83.8129	1.58235	5.40093
																					--		--	1.7136	83.5363	1.70631	82.8331	1.69173	80.6155	1.66256	81.2156	1.64798	76.4148	1.64068	75.177	1.63339	71.5389	1.6261	56.902	1.61881	60.9855	1.72819	80.9155	1.7209	83.4191	1.58964	4.12102
																								1.7209	82.4861	1.7136	82.6643	1.69902	84.3286	1.66985	80.9765	1.65527	76.335	1.64798	76.8836	1.64068	72.9313	1.63339	67.6945	1.6261	63.3906	1.73548	85.0131	1.72819	85.571	1.59693	5.52283
																								-1.45839	83.4472	1.7209	84.7412	1.70631	81.8251	1.67714	80.3107	1.66256	78.2526	1.65527	76.2085	1.64798	75.2567	1.64068	69.5276	1.63339	64.6049	1.74277	85.2428	1.73548	85.0319	1.60423	5.64472
																									--	-1.45839	83.8504	1.7136	85.1303	1.68444	82.3173	1.66985	81.586	1.66256	74.4457	1.65527	75.8193	1.64798	69.8886	1.64068	70.0621	1.75006	84.7553	1.74277	83.6066	1.61152	4.54297
																									--		--	1.7209	83.5504	1.69173	82.2564	1.67714	80.7843	1.66985	74.8676	1.66256	77.0805	1.65527	73.9018	1.64798	70.8075	1.75736	82.9268	1.75006	81.2484	1.61881	6.59645
																									--		--	1.72819	82.6221	1.69902	82.9081	1.68444	79.8138	1.67714	77.0008	1.66985	79.1809	1.66256	73.4986	1.65527	70.1793	1.76465	85.0131	1.75736	86.8978	1.6261	6.498
																									--		--	1.73548	84.7646	1.70631	81.9751	1.69173	82.5049	1.68444	78.1401	1.67714	80.653	1.66985	75.9272	1.66256	70.9248	1.77194	83.5644	1.76465	82.7627	1.63339	7.60913
																									--		--	1.74277	84.488	1.7136	83.9864	1.69902	81.2437	1.69173	78.4495	1.68444	79.4575	1.67714	76.5179	1.66985	72.3781	1.77923	85.0272	1.77194	84.9053	1.64068	9.025
																									--		--	1.75006	83.0768	1.7209	82.0267	1.70631	79.795	1.69902	76.0678	1.69173	80.2123	1.68444	75.7162	1.67714	73.5596	1.78652	84.7084	1.77923	86.0961	1.64798	11.4817
																												-1.45839	83.3816	1.72819	81.8766	1.7136	82.1954	1.70631	79.7247	1.69902	80.6483	1.69173	77.8025	1.68444	75.0458	1.79382	86.4993	1.78652	85.3788	1.65527	12.1615
																													--	1.73548	82.4252	1.7209	81.0046	1.7136	77.1555	1.70631	81.164	1.69902	76.0866	1.69173	76.3304	1.80111	85.6742	1.79382	83.7801	1.66256	13.1601
																													--	1.74277	82.3267	1.72819	80.8874	1.7209	78.8902	1.7136	83.5691	1.70631	77.9291	1.69902	74.3191	1.8084	84.8397	1.80111	86.0961	1.66985	17.3749
																													--	1.75006	80.5264	1.73548	83.1612	1.72819	79.073	1.7209	83.6957	1.7136	76.6586	1.70631	74.6238	1.81569	84.0098	1.8084	85.9977	1.67714	19.3393
																													--	1.75736	82.2892	1.74277	83.8035	1.73548	81.0843	1.72819	82.3923	1.7209	79.4622	1.7136	76.1053	1.82298	84.052	1.81569	84.9615	1.68444	19.569
																													--	1.76465	82.5564	1.75006	83.766	1.74277	81.164	1.73548	83.1941	1.72819	79.359	1.7209	75.7912	1.83028	84.5912	1.82298	85.9601	1.69173	20.3379
																													--	1.77194	83.1144	1.75736	83.044	1.75006	83.7332	1.74277	81.4031	1.73548	80.067	1.72819	75.449	1.83757	85.285	1.83028	83.6723	1.69902	25.2794
																														1.77923	84.4646	1.76465	82.1111	1.75736	81.9751	1.75006	80.4186	1.74277	81.4359	1.73548	77.5071	-1.51672	84.6943	1.83757	85.2944	1.70631	63.8829
																														-1.45839	84.7177	1.77194	83.3347	1.76465	82.1392	1.75736	83.6066	1.75006	82.5564	1.74277	79.4153			-1.51672	84.835	1.7136	76.6679
																															--	1.77923	83.691	1.77194	78.9652	1.76465	82.8893	1.75736	83.5316	1.75006	80.3389					1.7209	78.6417
																																-1.45839	84.0614	1.77923	84.0801	1.77194	83.0675	1.76465	82.1345	1.75736	81.4125					1.72819	79.4293
																																	--	1.78652	83.6488	1.77923	85.4069	1.77194	85.782	1.76465	78.0603					1.73548	79.9404
																																	--	1.79382	82.5658	1.78652	85.6648	1.77923	84.1552	1.77194	78.7214					1.74277	79.4575
																																	--	1.80111	85.9133	1.79382	86.0539	1.78652	82.9128	1.77923	78.2104					1.75006	81.3234
																																	--	1.8084	85.4679	1.80111	86.4665	1.79382	84.5537	1.78652	80.6717					1.75736	80.4748
																																	--	-1.45839	84.1223	1.8084	85.4444	1.80111	82.0782	1.79382	80.7186					1.76465	82.6127
																																				-1.45839	84.338	1.8084	83.6816	1.80111	82.247					1.77194	81.0327
																																					--	-1.45839	82.0923	1.8084	82.2142					1.77923	81.9517
																																					--		--	-1.45839	81.6563					1.78652	80.953
																																					--		--		--					1.79382	83.5129
																																					--		--		--					1.80111	83.4144
																																					--		--		--					1.8084	83.0815
																																					--		--		--					1.81569	83.9067
																																					--		--		--					1.82298	82.8143
																																														1.83028	80.9718
																																														1.83757	84.7177
																																														-1.45839	82.8002
																																															--
