# Supplementary material for: Nanoscale exchange-bias magnetic tunnel junctions enabled memristive synapse and leaky-integrate-fire neuron for neuromorphic computing
Source: Nat Commun. 2026 Mar 24;17:4362. doi: 10.1038/s41467-026-70802-8 (PMC13172308; doi:10.1038/s41467-026-70802-8)
Supplement: Supplementary file 3 — Source Data [file 41467_2026_70802_MOESM3_ESM.zip › Source data files/SourceData_Fig_4.xlsx]

## Sheet: Sheet1
Time (min)	R_10K (Ω)	Time (min)	R_150K (Ω)	Time (min)	R_300K (Ω)	Time (min)	R_400K (Ω)
0	22269.8	0	22017.4	0	20723.6	0	18610.3
1	22275.6	1	22027.5	1	20714.4	1	18631
2	22270.9	2	22017.5	2	20723.9	2	18623.5
3	22276.2	3	22015.4	3	20731.4	3	18621.5
4	22271.4	4	22015.7	4	20722.9	4	18630.6
5	22275.6	5	22017.5	5	20727.4	5	18610
6	22262.1	6	22008.3	6	20743.3	6	18602
7	22269.7	7	22019.8	7	20729.1	7	18587.4
8	22274.8	8	22009	8	20714.4	8	18596.1
9	22272.5	9	22011.8	9	20736.9	9	18598.4
10	22271.9	10	22016	10	20750.4	10	18635
11	22266.6	11	22020.1	11	20732.2	11	18617.7
12	22271.5	12	22021.9	12	20747.1	12	18609.2
13	22269.7	13	22011.6	13	20728	13	18597
14	22271.7	14	22028.5	14	20733.8	14	18601.9
15	22271.5	15	22016.5	15	20754.1	15	18576.9
16	22267.2	16	22009.5	16	20733.7	16	18595.6
17	22278.7	17	22013.4	17	20715.2	17	18567.8
18	22272	18	22002.8	18	20731.2	18	18550.3
19	22271.4	19	22015.5	19	20747.1	19	18563.9
20	22273.4	20	22008.4	20	20755.8	20	18569.6
21	22258.3	21	22010.6	21	20745.8	21	18590.3
22	22265	22	22011.7	22	20740.7	22	18572.5
23	22278.8	23	22005.1	23	20738.7	23	18592.3
24	22273.3	24	22010.9	24	20727.1	24	18579.9
25	22277	25	22007.2	25	20741.6	25	18588.3
26	22273.6	26	22029.2	26	20800.9	26	18576.5
27	22270.5	27	22016.7	27	20733.7	27	18581
28	22264.6	28	22016.6	28	20724.9	28	18591.5
29	22271.9	29	22023.3	29	20733.5	29	18584.2
30	22269.1	30	22012.8	30	20736	30	18594.5
31	22272.8	31	22018.5	31	20726.5	31	18600.5
32	22269.3	32	22011.2	32	20741.1	32	18589.4
33	22271.9	33	22023	33	20755.8	33	18570.3
34	22269.2	34	22014.8	34	20750.6	34	18589.6
35	22262.8	35	22017.4	35	20774.8	35	18617.6
36	22272	36	22019.1	36	20767.8	36	18580.4
37	22271.4	37	22011.1	37	20759.2	37	18592.2
38	22278.5	38	22020.2	38	20757.6	38	18602.4
39	22276.4	39	22021.3	39	20772.1	39	18586.2
40	22275.1	40	22027.3	40	20763	40	18585
41	22275	41	22020.3	41	20749.1	41	18609.2
42	22275.3	42	22014.2	42	20763.9	42	18608.7
43	22277.2	43	22016.3	43	20752.4	43	18581.4
44	22271.5	44	22020.4	44	20770.5	44	18585.6
45	22271.8	45	22023.4	45	20789.1	45	18599.6
46	22275.3	46	22020.4	46	20776.7	46	18589
47	22273.9	47	22008.1	47	20768.2	47	18574.8
48	22274.3	48	22014	48	20763.8	48	18587.3
49	22265	49	22024.5	49	20774	49	18572.3
50	22271.6	50	22015.8	50	20781	50	18598.8
51	22272.9	51	22006.3	51	20769.3	51	18619.9
52	22267.8	52	22017.7	52	20739.2	52	18614.7
53	22269.4	53	22014.5	53	20753.1	53	18640.8
54	22274.1	54	22001.5	54	20752.4	54	18625.1
55	22274.2	55	22024.3	55	20743.6	55	18626.2
56	22277.6	56	22010.4	56	20757.3	56	18631.5
57	22275.1	57	22006.4	57	20750.1	57	18642.5
58	22280.8	58	22006	58	20749.6	58	18638.7
59	22277.3	59	22017.6	59	20770.4	59	18631.5
60	22274.1	60	22018	60	20766.3	60	18633.5
61	22279	61	22021.5	61	20770.9	61	18633.7
62	22276	62	22019.5	62	20767.3	62	18644.1
63	22279.6	63	22021.4	63	20765.8	63	18660.5
64	22277.7	64	22024.9	64	20743.6	64	18628
65	22277.1	65	22013	65	20746.1	65	18627.4
66	22271.8	66	22013.1	66	20751.8	66	18602.1
67	22264.7	67	22012.5	67	20735.3	67	18619.4
68	22273.7	68	22018.6	68	20755.2	68	18633.8
69	22271.6	69	22024.5	69	20761.8	69	18594.1
70	22277.3	70	22020	70	20744.2	70	18648.5
71	22270.1	71	22039.8	71	20731.4	71	18662.1
72	22274.2	72	22020.7	72	20752.9	72	18629.7
73	22271.7	73	22024.8	73	20744.4	73	18629.2
74	22277.5	74	22022.4	74	20735.3	74	18614.4
75	22277.6	75	22030.2	75	20749.6	75	18628.7
76	22275	76	22020	76	20745.6	76	18648.4
77	22278.6	77	22032.4	77	20740.5	77	18651.6
78	22275.9	78	22022.2	78	20754.2	78	18619
79	22279.7	79	22014.6	79	20740.8	79	18606.1
80	22275.4	80	22009.2	80	20737.5	80	18650.7
81	22275.3	81	22013.6	81	20746.3	81	18657
82	22268.6	82	22012.6	82	20743.3	82	18654.3
83	22269.2	83	22017.5	83	20759.9	83	18644.1
84	22265.5	84	22009.7	84	20749.5	84	18667.4
85	22270.8	85	22010.4	85	20735.7	85	18635.9
86	22272.5	86	22012.5	86	20744.3	86	18624.4
87	22272.8	87	22011.6	87	20744	87	18628.2
88	22278.3	88	22014.3	88	20733.6	88	18613.1
89	22278.1	89	22014.6	89	20748.4	89	18640.3
90	22277.7	90	22003.4	90	20746.9	90	18641.5
91	22272.5	91	22014.8	91	20741.9	91	18637.7
92	22277.3	92	22009.7	92	20746.3	92	18633.2
93	22270.6	93	22014	93	20747.7	93	18647.4
94	22274	94	22012.4	94	20744.9	94	18667.7
95	22275.4	95	22016.2	95	20756.9	95	18650
96	22273.8	96	22020.3	96	20751.7	96	18643.2
97	22274	97	22010.6	97	20737.9	97	18657.8
98	22271.2	98	22008.6	98	20745.5	98	18654.1
99	22270.4	99	22000.8	99	20748.7	99	18661.8
100	22259.4	100	22015.2	100	20752.4	100	18658.4
101	22269.9	101	22012.6	101	20754.7	101	18653.1
102	22268.7	102	22008.1	102	20768	102	18647.1
103	22270.8	103	22012.6	103	20755.7	103	18627.6
104	22264	104	22007.3	104	20763.7	104	18621.4
105	22272.4	105	22014.9	105	20816.4	105	18628.6
106	22277.3	106	22011.1	106	20821.1	106	18624.2
107	22268.5	107	22011.4	107	20753.7	107	18648.6
108	22272.8	108	21999.4	108	20793	108	18632
109	22276.2	109	22006.6	109	20770.8	109	18638.8
110	22275.4	110	22023.3	110	20765.3	110	18636.8
111	22276.4	111	22019.6	111	20766.1	111	18626
112	22268	112	22019.7	112	20765.2	112	18636.9
113	22275.6	113	22020.8	113	20778.7	113	18649.3
114	22274.9	114	22014.9	114	20753.8	114	18639.8
115	22275.1	115	22012.2	115	20753.7	115	18637.2
116	22264.6	116	22007.6	116	20757.8	116	18659.6
117	22276.3	117	22010.4	117	20761.5	117	18624.7
118	22275.9	118	22017.9	118	20751.4	118	18645
119	22277.2	119	22021.5	119	20769.3	119	18651.8
120	22276.5	120	22014.2	120	20755.7	120	18619.3
121	22278.6	121	22018.5	121	20761.1	121	18635.8
122	22274.1	122	22008.8	122	20772.1	122	18655.2
123	22276.5	123	22024.1	123	20759.4	123	18660
124	22276.6	124	22021.6	124	20784.9	124	18655.5
125	22277.3	125	22014.3	125	20743.8	125	18663.3
126	22278.5	126	22014.8	126	20774.6	126	18653.3
127	22274.8	127	22019.8	127	20785.7	127	18600.3
128	22282.6	128	22009.7	128	20777.4	128	18599.4
129	22274.8	129	22008.7	129	20784.5	129	18599.1
130	22281.6	130	22023.3	130	20779.5	130	18588.1
131	22277.8	131	22025.3	131	20755.3	131	18600.3
132	22280.7	132	22028	132	20757.4	132	18592.7
133	22281	133	22025.4	133	20766.4	133	18605
134	22275.7	134	22014.9	134	20770.7	134	18598.3
135	22279.6	135	22023.9	135	20766.9	135	18609.7
136	22280.8	136	22020.8	136	20759.3	136	18622.4
137	22279.4	137	22019.2	137	20765.3	137	18572.4
138	22280.5	138	22029	138	20767.3	138	18590.7
139	22278.9	139	22031.5	139	20755.9	139	18599.4
140	22277.5	140	22037.7	140	20753.8	140	18584.6
141	22272.7	141	22019.8	141	20778.7	141	18568.8
142	22265.1	142	22020.6	142	20787.3	142	18580.2
143	22272.5	143	22022.3	143	20764.4	143	18569.1
144	22273.5	144	22020.3	144	20781.4	144	18596.5
145	22271.6	145	22010.9	145	20761.2	145	18614.6
146	22272.8	146	22017.9	146	20745.9	146	18608.8
147	22270.1	147	22016	147	20777.5	147	18595
148	22268.1	148	22018.9	148	20770.2	148	18614.4
149	22265.9	149	22009	149	20749.5	149	18588.4
150	22269.9	150	22028.4	150	20767.1	150	18619.8
151	22272.5	151	22018.6	151	20780.6	151	18618.8
152	22273.1	152	22018.1	152	20760.9	152	18632.5
153	22271	153	22016.5	153	20768.9	153	18615.2
154	22275	154	22028.4	154	20788.9	154	18624.3
155	22277.9	155	22021	155	20780.9	155	18646.3
156	22269.5	156	22023.9	156	20782	156	18641.1
157	22261.5	157	22016.4	157	20781.8	157	18606
158	22263.6	158	22020.6	158	20769.9	158	18613.2
159	22276.2	159	22033.7	159	20778.1	159	18622.2
160	22268.9	160	22023.4	160	20780.5	160	18644.6
161	22278.3	161	22021.5	161	20783.4	161	18630.6
162	22278.7	162	22018.7	162	20792.7	162	18640.7
163	22279.2	163	22026	163	20850.6	163	18647.2
164	22275.4	164	22013.8	164	20844.7	164	18642.6
165	22273.6	165	22013.8	165	20775.7	165	18635.3
166	22263.2	166	22027.8	166	20780.3	166	18640.2
167	22266.8	167	22018.9	167	20778	167	18633.9
168	22260.2	168	22023	168	20785.2	168	18634.6
169	22273.8	169	22012	169	20786.4	169	18630.7
170	22271.3	170	22016.9	170	20802.3	170	18618.1
171	22263	171	22020.4	171	20764.4	171	18589
172	22275.5	172	22023	172	20761.7	172	18620
173	22273	173	22022.3	173	20774.6	173	18632.4
174	22273.1	174	22011.5	174	20770.5	174	18630.6
175	22276.7	175	22019.5	175	20762.7	175	18607.9
176	22272.9	176	22018.6	176	20780.6	176	18627
177	22272.4	177	22018.4	177	20774.2	177	18648.3
178	22276.1	178	22014.5	178	20764.5	178	18654.8
179	22282.2	179	22017.1	179	20753	179	18654.2
180	22276.9	180	22015.3	180	20788.9	180	18635.3
181	22277.1	181	22020.8	181	20767.6	181	18644.8
182	22271.8	182	22022.5	182	20775.5	182	18639.4
183	22280	183	22020.9	183	20781.8	183	18636.9
184	22277.6	184	22026.5	184	20751.1	184	18623.3
185	22278.5	185	22031.8	185	20756.1	185	18633.9
186	22275.3	186	22025.9	186	20759.7	186	18633.9
187	22269	187	22031	187	20768.8	187	18622
188	22278	188	22018.5	188	20761.1	188	18655.1
189	22277.5	189	22019.8	189	20753.6	189	18660.5
190	22271.3	190	22022.5	190	20756.7	190	18633.8
191	22270.8	191	22021.1	191	20758.5	191	18622.7
192	22269.4	192	22024.3	192	20758.3	192	18634.3
193	22271.1	193	22032.6	193	20757.8	193	18624.1
194	22277.5	194	22020.1	194	20747	194	18651.5
195	22275.4	195	22016.2	195	20773.1	195	18649
196	22278.8	196	22022.4	196	20757.7	196	18624.7
197	22271.5	197	22013.5	197	20754.7	197	18621.6
198	22267.9	198	22018.3	198	20773.8	198	18625.9
199	22268.5	199	22016.7	199	20759.8	199	18624.7
200	22275.5	200	22020.6	200	20755	200	18630.4
201	22274.8	201	22009.4	201	20752.6	201	18643.3
202	22274.9	202	22024.3	202	20738.7	202	18592.3
203	22277	203	22018.1	203	20777.5	203	18601.7
204	22272.4	204	22023.4	204	20763.6	204	18628.5
205	22274	205	22016.4	205	20747	205	18607.1
206	22275.7	206	22023.1	206	20766.3	206	18630.3
207	22275.8	207	22014.2	207	20779.3	207	18615.2
208	22272.6	208	22019.4	208	20771.5	208	18617.4
209	22274.1	209	22017.8	209	20771.2	209	18633.3
210	22276.8	210	22035.1	210	20787.2	210	18643.5
211	22276.1	211	22021.5	211	20781.4	211	18646.4
212	22275.7	212	22016.1	212	20784.9	212	18615.1
213	22273.3	213	22015	213	20768.2	213	18618.9
214	22276.6	214	22023.6	214	20762	214	18631.6
215	22270.5	215	22024.3	215	20827.3	215	18614.9
216	22265.8	216	22027	216	20741	216	18626.7
217	22266.4	217	22016.2	217	20752.1	217	18629.8
218	22268.5	218	22024.9	218	20759.3	218	18629.2
219	22276.5	219	22015.2	219	20820.8	219	18628.5
220	22279.1	220	22012.3	220	20843.8	220	18645.8
221	22280.6	221	22022.7	221	20844.3	221	18595.4
222	22274.4	222	22019.8	222	20762.9	222	18611.5
223	22273	223	22012.4	223	20755.6	223	18606
224	22275	224	22008.5	224	20756	224	18616.5
225	22274.1	225	22009.1	225	20767.2	225	18582.1
226	22273.1	226	22014.3	226	20764	226	18607.9
227	22273.2	227	22001.8	227	20765.4	227	18618.6
228	22264.6	228	22002.8	228	20783.1	228	18612.5
229	22271.9	229	22014	229	20755.1	229	18629
230	22269.9	230	22022.6	230	20760.4	230	18610.6
231	22266.5	231	22015.9	231	20750.3	231	18625
232	22267	232	22017.3	232	20755	232	18629.5
233	22265.4	233	22021	233	20774.7	233	18628.8
234	22268.4	234	22008.5	234	20769.4	234	18650.9
235	22274.9	235	22015.5	235	20766.9	235	18625.7
236	22266.6	236	22020.3	236	20757.1	236	18647.7
237	22271.4	237	22014.8	237	20759.4	237	18641.8
238	22270.2	238	22003.2	238	20758.1	238	18627.5
239	22274.7	239	22000.9	239	20750.8	239	18635.1
240	22276.7	240	22015.4	240	20750.9	240	18639.3
241	22273.3	241	22011.4	241	20749.4	241	18633.8
242	22275.5	242	22020.7	242	20741.7	242	18642
243	22268.6	243	22016	243	20749.4	243	18640.3
244	22273.4	244	22020.8	244	20762.7	244	18636.1
245	22274	245	22018.9	245	20754.9	245	18610.9
246	22274.2	246	22008.2	246	20746.8	246	18606.7
247	22281.5	247	22008	247	20742.6	247	18595.2
248	22278.7	248	22008.2	248	20810.5	248	18589.8
249	22279.1	249	22015.8	249	20731.5	249	18561.6
250	22276.1	250	22000.9	250	20731.8	250	18589.1
251	22273.6	251	22002.5	251	20749.9	251	18599.9
252	22277.8	252	22010.7	252	20741.2	252	18614.9
253	22276	253	22003.5	253	20748.5	253	18608.8
254	22273.9	254	22009.9	254	20757.4	254	18594.2
255	22271.1	255	22011.8	255	20736.5	255	18642.8
256	22274.9	256	22013.8	256	20755.5	256	18642
257	22269.4	257	22011.4	257	20777.8	257	18634.8
258	22270.4	258	22018.9	258	20755.6	258	18654.1
259	22271.5	259	22020.4	259	20750.2	259	18639.9
260	22276.5	260	22003.8	260	20751.2	260	18639.7
261	22278.1	261	22004.9	261	20748.7	261	18641
262	22281.1	262	21999.8	262	20760.9	262	18622.9
263	22269.8	263	22003.4	263	20739.8	263	18637
264	22265.6	264	21998.3	264	20766	264	18636.8
265	22270.7	265	21999.5	265	20759.8	265	18642.9
266	22278.1	266	22002	266	20769.5	266	18641.1
267	22278	267	22000.2	267	20762	267	18672.2
268	22276.5	268	22007.1	268	20786.8	268	18613.8
269	22276.1	269	22013.6	269	20765.8	269	18633.9
270	22276.4	270	22000.7	270	20757.2	270	18636.6
271	22278.7	271	22008	271	20738.4	271	18610.6
272	22277.7	272	22007.7	272	20761.5	272	18611.3
273	22279.9	273	22011.6	273	20738.7	273	18603.6
274	22269.2	274	22014.9	274	20759.6	274	18604.6
275	22277.6	275	22009.5	275	20747	275	18622.5
276	22277.5	276	22005.6	276	20736.2	276	18621.6
277	22282.8	277	22018.9	277	20743.2	277	18629.6
278	22281.1	278	22007	278	20752.4	278	18640.1
279	22275	279	22022.9	279	20747.4	279	18619.9
280	22274.8	280	22024.7	280	20838.7	280	18600
281	22277.4	281	22017.5	281	20747.6	281	18597.1
282	22274.8	282	22019.9	282	20815	282	18606.6
283	22272.8	283	22013.4	283	20802.8	283	18617.4
284	22278.1	284	22020.7	284	20846	284	18628.1
285	22281.9	285	22016.1	285	20841.1	285	18648.1
286	22276.6	286	22014.2	286	20818.5	286	18619.5
287	22275.4	287	22009.8	287	20832.1	287	18617.5
288	22280.1	288	22013.6	288	20748.9	288	18616.2
289	22282.3	289	22009.8	289	20780.1	289	18614.1
290	22278.4	290	22021.5	290	20768.6	290	18623.1
291	22267.5	291	22010.3	291	20782.6	291	18616.8
292	22263.3	292	22013.4	292	20768.5	292	18623.6
293	22277.6	293	22017.6	293	20795.4	293	18643.8
294	22274.5	294	22018.3	294	20775.9	294	18636.1
295	22272.1	295	22019.1	295	20776.1	295	18620.4
296	22271.8	296	22021	296	20764.1	296	18627.7
297	22275.9	297	22010.6	297	20761.9	297	18640.6
298	22274.2	298	22014.1	298	20763.2	298	18619
299	22272.5	299	22021.6	299	20753.5	299	18577.6
300	22271.1	300	22010	300	20766	300	18596.3
