# Supplementary material for: Nanoscale exchange-bias magnetic tunnel junctions enabled memristive synapse and leaky-integrate-fire neuron for neuromorphic computing
Source: Nat Commun. 2026 Mar 24;17:4362. doi: 10.1038/s41467-026-70802-8 (PMC13172308; doi:10.1038/s41467-026-70802-8)
Supplement: Supplementary file 3 — Source Data [file 41467_2026_70802_MOESM3_ESM.zip › Source data files/SourceData_Fig_5.xlsx]

## Sheet: Sheet1
Test Number	TMR Ratio (%)	Test Number	TMR Ratio (%)	Test Number	TMR Ratio (%)	Test Number	TMR Ratio (%)	Test Number	TMR Ratio (%)	Test Number	TMR Ratio (%)	Test Number	TMR Ratio (%)	Test Number	TMR Ratio (%)	Test Number	TMR Ratio (%)	Test Number	TMR Ratio (%)	Test Number	TMR Ratio (%)	Test Number	TMR Ratio (%)	Test Number	TMR Ratio (%)	Test Number	TMR Ratio (%)	Test Number	TMR Ratio (%)	Test Number	TMR Ratio (%)	Test Number	TMR Ratio (%)	Test Number	TMR Ratio (%)	Test Number	TMR Ratio (%)	Test Number	TMR Ratio (%)
1	70.8886	31	1.36492	61	68.761	91	0.99023	121	72.461	151	1.0839	181	73.1233	211	1.25786	241	72.6817	271	1.05714	301	70.5942	331	1.54557	361	71.6781	391	0.95678	421	70.9823	451	1.79312	481	71.9458	511	1.48535	541	70.9555	571	0.87649
2	68.3261	32	1.15081	62	69.2026	92	0.9434	122	72.3004	152	1.25117	182	72.0595	212	1.29801	242	71.8119	272	1.0839	302	70.6277	332	1.84665	362	71.7651	392	1.03038	422	71.3235	452	1.79982	482	71.5778	512	1.42513	542	70.5273	572	0.72929
3	68.8413	33	1.2311	63	68.9215	93	3.82043	123	71.1563	153	3.21826	183	71.1696	213	1.31139	243	69.9653	273	1.16419	303	69.2427	333	1.76636	363	71.2232	393	0.93671	423	70.5742	453	1.65262	483	71.3436	513	1.5188	543	69.798	573	0.72929
4	66.9344	34	3.70668	64	68.5	94	5.30577	124	69.2828	154	4.87757	184	70.8619	214	4.42259	244	68.6138	274	1.28463	304	68.3662	334	1.61916	364	70.6879	394	1.00361	424	70.3132	454	1.65931	484	70.2731	514	1.35822	544	69.3899	574	0.74937
5	63.2545	35	6.31608	65	67.6168	95	6.22241	125	63.047	155	6.1555	185	64.131	215	6.73091	245	62.9534	275	3.55949	305	67.6102	335	1.5924	365	66.1917	395	0.8698	425	68.9951	455	2.99746	485	69.5103	515	1.40506	545	61.2807	575	0.91663
6	60.1366	36	8.26309	66	59.1196	96	7.6743	126	60.8726	156	7.69438	186	59.0727	216	7.13235	246	60.8257	276	4.09475	306	61.1669	336	3.92748	366	65.8773	396	0.91663	426	59.0727	456	4.79728	486	66.9879	516	1.62586	546	59.501	576	2.56256
7	57.5272	37	10.4041	67	57.4201	97	9.37376	127	58.6847	157	7.8951	187	57.574	217	8.59094	247	60.8458	277	5.70722	307	59.0794	337	5.82096	367	58.5776	397	5.49981	427	56.7711	457	8.89871	487	58.1494	517	6.35622	547	57.7881	577	5.65369
8	55.9348	38	10.7454	68	57.1123	98	10.8859	128	56.2024	158	9.1262	188	53.874	218	12.0032	248	58.8319	278	7.00523	308	51.9136	338	8.56418	368	56.0753	398	8.47051	428	55.8077	458	10.0964	488	56.818	518	7.57394	548	55.5133	578	7.95532
9	49.418	39	13.6893	69	55.0248	99	12.1839	129	54.8509	159	11.3341	189	51.9404	219	11.2873	249	58.4104	279	9.17973	309	50.1406	339	12.7125	369	55.1787	399	9.91571	429	55.7006	459	13.0068	489	53.2049	519	9.31354	549	46.193	579	10.2235
10	47.103	40	16.7938	70	52.2281	100	12.9399	130	49.0701	160	13.4351	190	45.4303	220	13.7227	250	55.714	280	12.5251	310	46.2666	340	13.8833	370	52.1344	400	12.5385	430	53.7603	460	14.1309	490	49.9599	520	11.3542	550	43.9182	580	11.0531
11	45.1693	41	18.5535	71	46.6012	101	13.7897	131	46.3268	161	13.8432	191	44.0051	221	16.6265	251	53.4926	281	16.3388	311	45.3366	341	16.205	371	47.5312	401	14.7398	431	49.3444	461	15.7969	491	49.9733	521	13.0269	551	42.7272	581	14.064
12	41.8507	42	20.079	72	42.7071	102	14.0439	132	43.0618	162	14.7933	192	43.3628	222	18.1587	252	43.3294	282	21.9591	312	43.9449	342	24.4748	372	44.8147	402	15.7902	432	45.2764	462	20.7213	492	46.2399	522	16.6466	552	42.0849	582	16.7938
13	41.2686	43	21.2499	73	40.633	103	18.0048	133	42.5867	163	21.4171	193	41.3355	223	19.3831	253	42.7004	283	22.3204	313	43.2558	343	24.7826	373	44.1791	403	20.6544	433	43.6104	463	26.2345	493	44.8415	523	20.8484	553	41.4827	583	19.5504
14	39.8301	44	25.7327	74	39.2212	104	24.9097	134	42.105	164	26.4954	194	41.65	224	23.5983	254	41.6701	284	24.5685	314	43.1621	344	28.3755	374	42.4328	404	23.324	434	42.6871	464	31.8413	494	43.0684	524	23.6318	554	37.9701	584	21.8587
15	37.6355	45	28.3354	75	35.5949	105	29.8542	135	40.459	165	31.0853	195	40.2851	225	25.7929	255	40.4256	285	25.6524	315	39.1744	345	29.3791	375	40.3252	405	30.5166	435	41.9444	465	30.2422	495	42.4061	525	29.9612	555	36.8126	585	27.5258
16	31.4733	46	30.4162	76	35.0328	106	31.0719	136	37.1873	166	32.9386	196	38.0504	226	29.7873	256	35.8491	286	27.305	316	39.0874	346	32.2428	376	39.3751	406	30.2489	436	38.5789	466	32.8048	496	39.3283	526	31.5469	556	36.5918	586	29.8676
17	29.7404	47	32.4903	77	32.0153	107	32.9654	137	34.4909	167	34.1497	197	32.3565	227	34.2768	257	31.741	287	31.4867	317	38.1373	347	32.4234	377	39.3618	407	33.2865	437	36.6185	467	32.39	497	38.1909	527	32.7245	557	34.2902	587	31.4867
18	26.6761	48	35.9896	78	30.55	108	33.8686	138	32.3766	168	37.2006	198	32.1826	228	34.8522	258	28.8171	288	33.6478	318	35.4878	348	33.0858	378	33.9355	408	34.163	438	35.0596	468	34.5243	498	35.3072	528	32.5506	558	31.848	588	33.3066
19	24.06	49	37.8563	79	24.3343	109	36.2104	139	29.2721	169	39.1677	199	30.8511	229	36.9062	259	27.8469	289	37.194	319	33.8887	349	34.8522	379	33.7683	409	37.6489	439	30.831	469	35.5949	499	29.3658	529	34.7853	559	29.5799	589	35.1533
20	23.4913	50	40.265	80	26.8233	110	42.1986	140	25.3513	170	43.2223	200	29.8007	230	37.863	260	25.2376	290	45.9856	320	27.8202	350	35.461	380	32.4368	410	45.3567	440	26.7229	470	36.8126	500	28.6164	530	40.2249	560	24.167	590	37.582
21	23.3441	51	40.158	81	24.8361	111	43.9583	141	23.3106	171	44.8415	201	26.8032	231	41.7637	261	22.2133	291	45.3165	321	26.1074	351	45.6979	381	30.3158	411	45.7113	441	24.0466	471	47.1364	501	27.8336	531	47.5178	561	24.1269	591	42.8008
22	20.1793	52	46.6748	82	22.8088	112	47.2569	142	23.1634	172	47.7051	202	23.9128	232	45.2697	262	21.3904	292	45.7916	322	22.1397	352	50.2878	382	27.0708	412	46.3469	442	24.4815	472	48.8091	502	22.0728	532	49.3578	562	19.818	592	49.0031
23	19.0218	53	58.2565	83	19.905	113	53.051	143	23.1367	173	52.3887	203	21.7517	233	60.5915	263	21.3703	293	46.1328	323	20.2663	353	59.1129	383	22.394	413	51.6326	443	21.183	473	55.7742	503	20.5875	533	54.135	563	20.1927	593	55.6805
24	15.2081	54	66.4393	84	18.0985	114	57.7948	144	19.7578	174	60.1165	204	18.6338	234	65.1212	264	19.8582	294	60.6986	324	13.9971	354	67.2489	384	20.186	414	55.8813	444	18.0383	474	59.2333	504	19.8649	534	57.7948	564	18.9415	594	60.0964
25	10.1164	55	69.8114	85	12.8061	115	64.6729	145	17.0882	175	62.3713	205	17.5432	235	66.9344	265	13.7428	295	65.5828	325	10.8056	355	68.4264	385	18.9549	415	64.8201	445	10.3038	475	68.6606	505	17.416	535	68.6606	565	17.3157	595	70.3132
26	4.79059	56	69.6375	86	5.76075	116	69.7044	146	14.2446	176	70.1861	206	13.7562	236	68.5536	266	12.2441	296	65.9107	326	1.83327	356	70.8552	386	15.8036	416	69.9519	446	8.45043	476	70.2329	506	12.6255	536	67.657	566	14.9739	596	69.7445
27	1.09059	57	71.4306	87	1.47197	117	67.8443	147	5.62693	177	70.3065	207	7.0989	237	69.7579	267	2.60271	297	70.7147	327	1.11067	357	71.0157	387	13.3949	417	70.8351	447	5.01138	477	72.0662	507	6.18226	537	70.621	567	8.16273	597	70.6344
28	1.63924	58	71.6848	88	0.87649	118	70.5474	148	1.81989	178	70.8552	208	4.63001	238	71.9591	268	2.04737	298	71.8855	328	1.33146	358	71.8119	388	5.92802	418	71.2566	448	1.49204	478	71.8454	508	0.85642	538	71.9591	568	1.41175	598	71.2232
29	0.61555	59	71.9591	89	1.07052	119	70.4805	149	0.95678	179	72.0394	209	2.2481	239	71.5042	269	1.03038	299	72.1064	329	1.33146	359	72.0863	389	1.87341	419	72.2268	449	0.84973	479	72.4944	509	0.42152	539	71.2232	569	1.18426	599	72.2602
