# Supplementary material for: Nanoscale exchange-bias magnetic tunnel junctions enabled memristive synapse and leaky-integrate-fire neuron for neuromorphic computing
Source: Nat Commun. 2026 Mar 24;17:4362. doi: 10.1038/s41467-026-70802-8 (PMC13172308; doi:10.1038/s41467-026-70802-8)
Supplement: Supplementary file 3 — Source Data [file 41467_2026_70802_MOESM3_ESM.zip › Source data files/SourceData_Fig_6.xlsx]

## Sheet: Sheet1
△t (ns)	△R/RP (%)	△t (ns)	△R/RP (%)
-0.4	64.5442	0.4	-69.7165
-0.6	73.2262	0.6	-69.548
-0.8	70.6294	0.8	-67.7106
-1	60.8175	1	-61.6335
-1.2	47.7256	1.2	-58.76
-1.4	38.0228	1.4	-54.4133
-1.6	35.0511	1.6	-52.0072
-1.8	34.7752	1.8	-53.2657
-2	31.9567	2	-49.9883
-2.2	25.6455	2.2	-38.0963
-2.4	25.1479	2.4	-38.4601
-2.6	26.7052	2.6	-37.749
-2.8	28.0896	2.8	-35.8852
-3	26.7732	3	-35.4507
-3.2	28.787	3.2	-35.4924
-3.4	24.3728	3.4	-28.4461
-3.6	23.793	3.6	-30.414
-3.8	19.9474	3.8	-28.0522
-4	19.7401	4	-27.6551
-4.2	18.2657	4.2	-25.056
-4.4	15.524	4.4	-22.5926
-4.6	17.1638	4.6	-21.0582
-4.8	16.7793	4.8	-24.235
-5.2	14.9724	5.2	-19.5206
-5.6	12.1891	5.6	-18.8024
-6	8.69109	6	-17.2638
-6.4	9.28144	6.4	-15.0867
-6.8	7.3076	6.8	-15.203
-7.2	7.12433	7.2	-11.9117
-7.6	6.22639	7.6	-12.0299
-8	4.27091	8	-8.05178
-8.4	5.34483	8.4	-7.31627
-8.8	7.42311	8.8	-12.0632
-9.2	3.3772	9.2	-7.62184
-9.6	3.28995	9.6	-7.3093
-10	3.08468	10	-8.64605
-11	4.01609	11	-5.07351
-12	4.27431	12	-5.15347
-13	1.91075	13	-5.95049
-14	1.24023	14	-5.6276
-15	2.57345	15	-6.86931
-16	1.77354	16	-4.86861
-17	2.09025	17	-6.0545
-18	2.44761	18	-4.27656
-19	2.17567	19	-4.54345
-20	1.48326	20	-2.63999
-22	1.12206	22	-2.38235
-24	0.01467	24	-1.94839
-26	0.93948	26	-0.88742
-28	1.54171	28	-0.33504
-30	1.90217	30	-2.79882
