# Supplementary material for: Nanoscale exchange-bias magnetic tunnel junctions enabled memristive synapse and leaky-integrate-fire neuron for neuromorphic computing
Source: Nat Commun. 2026 Mar 24;17:4362. doi: 10.1038/s41467-026-70802-8 (PMC13172308; doi:10.1038/s41467-026-70802-8)
Supplement: Supplementary file 3 — Source Data [file 41467_2026_70802_MOESM3_ESM.zip › Source data files/SourceData_Fig_7.xlsx]

## Sheet: Sheet1
Pulse Width (ns)	Veff (V)	Energy (j/bit)
0.4	2.37295	1.89978e-13
0.6	1.90684	1.8401e-13
0.8	1.67378	1.89039e-13
1	1.54666	2.01768e-13
2	1.20766	2.46029e-13
5	0.95342	3.83355e-13
10	0.80511	5.46731e-13
20	0.6568	7.27712e-13
