# Supplementary material for: Nanoscale exchange-bias magnetic tunnel junctions enabled memristive synapse and leaky-integrate-fire neuron for neuromorphic computing
Source: Nat Commun. 2026 Mar 24;17:4362. doi: 10.1038/s41467-026-70802-8 (PMC13172308; doi:10.1038/s41467-026-70802-8)
Supplement: Supplementary file 3 — Source Data [file 41467_2026_70802_MOESM3_ESM.zip › Source data files/SourceData_Fig_8.xlsx]

## Sheet: Sheet1
number	R_P (Ω)	R_AP (Ω)
0	19718	35232.4
100000	19719.2	35497.8
1000000	19719.5	35654.5
10000000	19760.6	35353.8
100000000	19734.1	35185.7
1000000000	19723.9	35031.3
10000000000	19818.5	35441.2
100000000000	20636.8	36242.6
