# Supplementary material for: Nanoscale exchange-bias magnetic tunnel junctions enabled memristive synapse and leaky-integrate-fire neuron for neuromorphic computing
Source: Nat Commun. 2026 Mar 24;17:4362. doi: 10.1038/s41467-026-70802-8 (PMC13172308; doi:10.1038/s41467-026-70802-8)
Supplement: Supplementary file 3 — Source Data [file 41467_2026_70802_MOESM3_ESM.zip › Source data files/SourceData_Fig_9.xlsx]

## Sheet: Sheet1
Time (ns)	V (V)
1.25e-11	1.7e-05
2.5e-11	-1e-05
3.75e-11	-2.4e-05
5e-11	-5e-06
6.25e-11	9e-06
7.5e-11	2.6e-05
8.75e-11	4.7e-05
1e-10	5e-05
1.125e-10	3.4e-05
1.25e-10	2e-06
1.375e-10	-1.2e-05
1.5e-10	-1e-06
1.625e-10	1.9e-05
1.75e-10	4.6e-05
1.875e-10	6.5e-05
2e-10	7.5e-05
2.125e-10	6.5e-05
2.25e-10	4.2e-05
2.375e-10	4.2e-05
2.5e-10	5.8e-05
2.625e-10	7.7e-05
2.75e-10	0.000106
2.875e-10	0.000125
3e-10	0.000121
3.125e-10	9.1e-05
3.25e-10	4.8e-05
3.375e-10	7e-06
3.5e-10	-6e-06
3.625e-10	8e-06
3.75e-10	2.3e-05
3.875e-10	4.1e-05
4e-10	4.5e-05
4.125e-10	3.1e-05
4.25e-10	1.8e-05
4.375e-10	-8e-06
4.5e-10	-2.3e-05
4.625e-10	-3.1e-05
4.75e-10	-4.2e-05
4.875e-10	-3.5e-05
5e-10	-5.6e-05
5.125e-10	-8.9e-05
5.25e-10	-0.0001
5.375e-10	-0.000101
5.5e-10	-0.000109
5.625e-10	-0.000126
5.75e-10	-0.000134
5.875e-10	-0.000147
6e-10	-0.000179
6.125e-10	-0.000194
6.25e-10	-0.000214
6.375e-10	-0.000239
6.5e-10	-0.000259
6.625e-10	-0.000275
6.75e-10	-0.000264
6.875e-10	-0.000262
7e-10	-0.000276
7.125e-10	-0.000293
7.25e-10	-0.000327
7.375e-10	-0.000357
7.5e-10	-0.000376
7.625e-10	-0.000396
7.75e-10	-0.000401
7.875e-10	-0.000412
8e-10	-0.000429
8.125e-10	-0.00046
8.25e-10	-0.00051
8.375e-10	-0.000543
8.5e-10	-0.000568
8.625e-10	-0.000587
8.75e-10	-0.000591
8.875e-10	-0.000599
9e-10	-0.000619
9.125e-10	-0.000649
9.25e-10	-0.000688
9.375e-10	-0.000714
9.5e-10	-0.000729
9.625e-10	-0.000742
9.75e-10	-0.000741
9.875e-10	-0.000735
1e-09	-0.000747
1.0125e-09	-0.000775
1.025e-09	-0.000829
1.0375e-09	-0.000898
1.05e-09	-0.000937
1.0625e-09	-0.000955
1.075e-09	-0.000951
1.0875e-09	-0.000933
1.1e-09	-0.000937
1.1125e-09	-0.000942
1.125e-09	-0.000957
1.1375e-09	-0.000994
1.15e-09	-0.00102
1.1625e-09	-0.001
1.175e-09	-0.000962
1.1875e-09	-0.000931
1.2e-09	-0.000906
1.2125e-09	-0.000894
1.225e-09	-0.000931
1.2375e-09	-0.000976
1.25e-09	-0.000995
1.2625e-09	-0.000981
1.275e-09	-0.000957
1.2875e-09	-0.000954
1.3e-09	-0.000956
1.3125e-09	-0.000974
1.325e-09	-0.00101
1.3375e-09	-0.00104
1.35e-09	-0.00105
1.3625e-09	-0.00105
1.375e-09	-0.00104
1.3875e-09	-0.00104
1.4e-09	-0.00106
1.4125e-09	-0.0011
1.425e-09	-0.00116
1.4375e-09	-0.00121
1.45e-09	-0.0012
1.4625e-09	-0.00117
1.475e-09	-0.00112
1.4875e-09	-0.00109
1.5e-09	-0.00107
1.5125e-09	-0.00107
1.525e-09	-0.00108
1.5375e-09	-0.00109
1.55e-09	-0.0011
1.5625e-09	-0.00108
1.575e-09	-0.00105
1.5875e-09	-0.00103
1.6e-09	-0.00102
1.6125e-09	-0.00103
1.625e-09	-0.00103
1.6375e-09	-0.00101
1.65e-09	-0.000966
1.6625e-09	-0.00091
1.675e-09	-0.000861
1.6875e-09	-0.000819
1.7e-09	-0.0008
1.7125e-09	-0.000811
1.725e-09	-0.000829
1.7375e-09	-0.00086
1.75e-09	-0.000865
1.7625e-09	-0.000842
1.775e-09	-0.000826
1.7875e-09	-0.000801
1.8e-09	-0.000776
1.8125e-09	-0.000782
1.825e-09	-0.00081
1.8375e-09	-0.000824
1.85e-09	-0.000813
1.8625e-09	-0.00078
1.875e-09	-0.000739
1.8875e-09	-0.000691
1.9e-09	-0.000646
1.9125e-09	-0.000641
1.925e-09	-0.000652
1.9375e-09	-0.000655
1.95e-09	-0.00064
1.9625e-09	-0.000592
1.975e-09	-0.000538
1.9875e-09	-0.000479
2e-09	-0.000424
2.0125e-09	-0.000394
2.025e-09	-0.000363
2.0375e-09	-0.000332
2.05e-09	-0.000288
2.0625e-09	-0.000252
2.075e-09	-0.00024
2.0875e-09	-0.000216
2.1e-09	-0.000205
2.1125e-09	-0.000212
2.125e-09	-0.000209
2.1375e-09	-0.000204
2.15e-09	-0.000167
2.1625e-09	-0.000116
2.175e-09	-7.9e-05
2.1875e-09	-3.6e-05
2.2e-09	-1.1e-05
2.2125e-09	-2.5e-05
2.225e-09	-5.2e-05
2.2375e-09	-8.2e-05
2.25e-09	-0.000101
2.2625e-09	-9.8e-05
2.275e-09	-8.3e-05
2.2875e-09	-6e-05
2.3e-09	-4.9e-05
2.3125e-09	-6e-05
2.325e-09	-7.5e-05
2.3375e-09	-8.9e-05
2.35e-09	-8.9e-05
2.3625e-09	-7.3e-05
2.375e-09	-6.2e-05
2.3875e-09	-5e-05
2.4e-09	-4.4e-05
2.4125e-09	-6.4e-05
2.425e-09	-8.8e-05
2.4375e-09	-9.4e-05
2.45e-09	-8.6e-05
2.4625e-09	-6.2e-05
2.475e-09	-2.4e-05
2.4875e-09	8e-06
2.5e-09	1.2e-05
2.5125e-09	-8e-06
2.525e-09	-2.6e-05
2.5375e-09	-3.4e-05
2.55e-09	-2.5e-05
2.5625e-09	-1.3e-05
2.575e-09	-3e-06
2.5875e-09	2.1e-05
2.6e-09	1.4e-05
2.6125e-09	-9e-06
2.625e-09	-2.6e-05
2.6375e-09	-4.6e-05
2.65e-09	-2.9e-05
2.6625e-09	-1e-05
2.675e-09	4e-06
2.6875e-09	3.7e-05
2.7e-09	4.5e-05
2.7125e-09	4.3e-05
2.725e-09	2.1e-05
2.7375e-09	0
2.75e-09	1e-05
2.7625e-09	9e-06
2.775e-09	2.5e-05
2.7875e-09	4.6e-05
2.8e-09	4.7e-05
2.8125e-09	4.1e-05
2.825e-09	2.4e-05
2.8375e-09	3.7e-05
2.85e-09	5.3e-05
2.8625e-09	6e-05
2.875e-09	9.4e-05
2.8875e-09	0.000108
2.9e-09	0.000105
2.9125e-09	8.5e-05
2.925e-09	5.2e-05
2.9375e-09	4.1e-05
2.95e-09	4e-05
2.9625e-09	6e-05
2.975e-09	9.3e-05
2.9875e-09	0.000119
3e-09	0.000139
3.0125e-09	0.000125
3.025e-09	0.000105
3.0375e-09	0.000101
3.05e-09	0.000108
3.0625e-09	0.000137
3.075e-09	0.000152
3.0875e-09	0.000152
3.1e-09	0.000156
3.1125e-09	0.000138
3.125e-09	0.000111
3.1375e-09	0.000108
3.15e-09	0.000115
3.1625e-09	0.000122
3.175e-09	0.000148
3.1875e-09	0.000172
3.2e-09	0.000173
3.2125e-09	0.000163
3.225e-09	0.000134
3.2375e-09	0.000109
3.25e-09	0.000102
3.2625e-09	0.000103
3.275e-09	0.000121
3.2875e-09	0.000141
3.3e-09	0.000147
3.3125e-09	0.000136
3.325e-09	9.5e-05
3.3375e-09	6.2e-05
3.35e-09	4.5e-05
3.3625e-09	2.5e-05
3.375e-09	2.3e-05
3.3875e-09	2.8e-05
3.4e-09	1.9e-05
3.4125e-09	-4e-06
3.425e-09	-4.5e-05
3.4375e-09	-7.5e-05
3.45e-09	-9e-05
3.4625e-09	-8.2e-05
3.475e-09	-5.4e-05
3.4875e-09	-3.7e-05
3.5e-09	-2.9e-05
3.5125e-09	-3.8e-05
3.525e-09	-7e-05
3.5375e-09	-9.5e-05
3.55e-09	-0.0001
3.5625e-09	-8.3e-05
3.575e-09	-5.8e-05
3.5875e-09	-3.5e-05
3.6e-09	-1.8e-05
3.6125e-09	-2.3e-05
3.625e-09	-3.8e-05
3.6375e-09	-5.5e-05
3.65e-09	-6.6e-05
3.6625e-09	-5.8e-05
3.675e-09	-4.6e-05
3.6875e-09	-2.7e-05
3.7e-09	-1.9e-05
3.7125e-09	-3.9e-05
3.725e-09	-5.6e-05
3.7375e-09	-6.1e-05
3.75e-09	-6.8e-05
3.7625e-09	-6.2e-05
3.775e-09	-3.7e-05
3.7875e-09	-8e-06
3.8e-09	-1e-06
3.8125e-09	-2.5e-05
3.825e-09	-5.7e-05
3.8375e-09	-7e-05
3.85e-09	-6.3e-05
3.8625e-09	-4.2e-05
3.875e-09	-1.2e-05
3.8875e-09	1.4e-05
3.9e-09	2e-05
3.9125e-09	1e-05
3.925e-09	-1.6e-05
3.9375e-09	-3.4e-05
3.95e-09	-3.1e-05
3.9625e-09	-2.1e-05
3.975e-09	4e-06
3.9875e-09	2.6e-05
4e-09	1.6e-05
4.0125e-09	-1.5e-05
4.025e-09	-5.9e-05
4.0375e-09	-8.6e-05
4.05e-09	-8.6e-05
4.0625e-09	-7.6e-05
4.075e-09	-4.7e-05
4.0875e-09	-2e-05
4.1e-09	-2e-06
4.1125e-09	0
4.125e-09	-2e-05
4.1375e-09	-1.9e-05
4.15e-09	-5e-06
4.1625e-09	5e-06
4.175e-09	3.2e-05
4.1875e-09	5.7e-05
4.2e-09	6.1e-05
4.2125e-09	3.6e-05
4.225e-09	-1e-06
4.2375e-09	-1.4e-05
4.25e-09	-9e-06
4.2625e-09	1.2e-05
4.275e-09	4.3e-05
4.2875e-09	6.9e-05
4.3e-09	7.7e-05
4.3125e-09	6e-05
4.325e-09	3.5e-05
4.3375e-09	1e-06
4.35e-09	-2e-05
4.3625e-09	-1.7e-05
4.375e-09	-8e-06
4.3875e-09	7e-06
4.4e-09	-3e-06
4.4125e-09	-3.4e-05
4.425e-09	-5.8e-05
4.4375e-09	-7.7e-05
4.45e-09	-8e-05
4.4625e-09	-6.8e-05
4.475e-09	-4.3e-05
4.4875e-09	-2e-05
4.5e-09	-1.4e-05
4.5125e-09	-3.1e-05
4.525e-09	-6.2e-05
4.5375e-09	-8e-05
4.55e-09	-8e-05
4.5625e-09	-6.1e-05
4.575e-09	-3.3e-05
4.5875e-09	-9e-06
4.6e-09	0
4.6125e-09	-1e-06
4.625e-09	5e-06
4.6375e-09	9e-06
4.65e-09	3.5e-05
4.6625e-09	7.8e-05
4.675e-09	0.000106
4.6875e-09	0.000129
4.7e-09	0.000124
4.7125e-09	9e-05
4.725e-09	5.2e-05
4.7375e-09	2.1e-05
4.75e-09	1.2e-05
4.7625e-09	1.7e-05
4.775e-09	2.6e-05
4.7875e-09	3.3e-05
4.8e-09	2e-05
4.8125e-09	-6e-06
4.825e-09	-3.5e-05
4.8375e-09	-6.1e-05
4.85e-09	-7.4e-05
4.8625e-09	-7.4e-05
4.875e-09	-5.9e-05
4.8875e-09	-3.6e-05
4.9e-09	-3.6e-05
4.9125e-09	-4.5e-05
4.925e-09	-5e-05
4.9375e-09	-6.8e-05
4.95e-09	-7e-05
4.9625e-09	-4.9e-05
4.975e-09	-2e-05
4.9875e-09	4e-06
5e-09	5e-06
5.0125e-09	-2e-06
5.025e-09	-1.5e-05
5.0375e-09	-3.8e-05
5.05e-09	-4.1e-05
5.0625e-09	-2e-05
5.075e-09	1e-06
5.0875e-09	1.5e-05
5.1e-09	1.6e-05
5.1125e-09	-1e-06
5.125e-09	-2.6e-05
5.1375e-09	-4.6e-05
5.15e-09	-3.9e-05
5.1625e-09	-7e-06
5.175e-09	1.9e-05
5.1875e-09	4.4e-05
5.2e-09	6e-05
5.2125e-09	6e-05
5.225e-09	5e-05
5.2375e-09	3.1e-05
5.25e-09	3e-05
5.2625e-09	4.1e-05
5.275e-09	5e-05
5.2875e-09	6.1e-05
5.3e-09	6.1e-05
5.3125e-09	5e-05
5.325e-09	3.4e-05
5.3375e-09	2.8e-05
5.35e-09	4.3e-05
5.3625e-09	6.4e-05
5.375e-09	9.3e-05
5.3875e-09	0.000119
5.4e-09	0.000129
5.4125e-09	0.000123
5.425e-09	9.4e-05
5.4375e-09	7.3e-05
5.45e-09	7.6e-05
5.4625e-09	9.2e-05
5.475e-09	0.000125
5.4875e-09	0.000152
5.5e-09	0.000144
5.5125e-09	0.000117
5.525e-09	8.2e-05
5.5375e-09	5e-05
5.55e-09	5.2e-05
5.5625e-09	7.6e-05
5.575e-09	0.000102
5.5875e-09	0.000125
5.6e-09	0.00013
5.6125e-09	0.000116
5.625e-09	8.8e-05
5.6375e-09	6.6e-05
5.65e-09	8.3e-05
5.6625e-09	0.000117
5.675e-09	0.000137
5.6875e-09	0.000158
5.7e-09	0.00016
5.7125e-09	0.000135
5.725e-09	0.000107
5.7375e-09	8.5e-05
5.75e-09	8.2e-05
5.7625e-09	8.5e-05
5.775e-09	8.6e-05
5.7875e-09	9.6e-05
5.8e-09	8.7e-05
5.8125e-09	5.3e-05
5.825e-09	6e-06
5.8375e-09	-3.5e-05
5.85e-09	-4e-05
5.8625e-09	-2.5e-05
5.875e-09	-6e-06
5.8875e-09	2.8e-05
5.9e-09	4.6e-05
5.9125e-09	3.2e-05
5.925e-09	7e-06
5.9375e-09	-2.1e-05
5.95e-09	-3.6e-05
5.9625e-09	-3.8e-05
5.975e-09	-4.5e-05
5.9875e-09	-3.8e-05
6e-09	-3.7e-05
6.0125e-09	-6.4e-05
6.025e-09	-0.000102
6.0375e-09	-0.000135
6.05e-09	-0.000133
6.0625e-09	-0.000108
6.075e-09	-8.5e-05
6.0875e-09	-6.6e-05
6.1e-09	-6.1e-05
6.1125e-09	-6e-05
6.125e-09	-6.2e-05
6.1375e-09	-6.6e-05
6.15e-09	-5.7e-05
6.1625e-09	-4.2e-05
6.175e-09	-2.3e-05
6.1875e-09	-1.4e-05
6.2e-09	-2.4e-05
6.2125e-09	-3.2e-05
6.225e-09	-4.4e-05
6.2375e-09	-5.2e-05
6.25e-09	-4.2e-05
6.2625e-09	-3.5e-05
6.275e-09	-2.6e-05
6.2875e-09	-1.2e-05
6.3e-09	-1.5e-05
6.3125e-09	-3.3e-05
6.325e-09	-5.9e-05
6.3375e-09	-6.9e-05
6.35e-09	-5.2e-05
6.3625e-09	-2.4e-05
6.375e-09	1.5e-05
6.3875e-09	4.8e-05
6.4e-09	5.8e-05
6.4125e-09	4.4e-05
6.425e-09	5e-06
6.4375e-09	-2.6e-05
6.45e-09	-3.4e-05
6.4625e-09	-3.6e-05
6.475e-09	-1.9e-05
6.4875e-09	-3e-06
6.5e-09	-1.1e-05
6.5125e-09	-2.3e-05
6.525e-09	-4.1e-05
6.5375e-09	-5.4e-05
6.55e-09	-4.2e-05
6.5625e-09	-2.4e-05
6.575e-09	2e-06
6.5875e-09	3.4e-05
6.6e-09	4.4e-05
6.6125e-09	3.8e-05
6.625e-09	2.8e-05
6.6375e-09	3.9e-05
6.65e-09	7.1e-05
6.6625e-09	0.0001
6.675e-09	0.000125
6.6875e-09	0.000145
6.7e-09	0.000145
6.7125e-09	0.000115
6.725e-09	6.2e-05
6.7375e-09	2.1e-05
6.75e-09	2e-06
6.7625e-09	-4e-06
6.775e-09	8e-06
6.7875e-09	2.5e-05
6.8e-09	3.4e-05
6.8125e-09	2.1e-05
6.825e-09	-1.3e-05
6.8375e-09	-4.1e-05
6.85e-09	-5.5e-05
6.8625e-09	-4.8e-05
6.875e-09	-2.8e-05
6.8875e-09	-1e-05
6.9e-09	2e-06
6.9125e-09	-4e-06
6.925e-09	-2e-05
6.9375e-09	-3.2e-05
6.95e-09	-3.6e-05
6.9625e-09	-2.7e-05
6.975e-09	-1.6e-05
6.9875e-09	-1.1e-05
7e-09	-7e-06
7.0125e-09	-3e-05
7.025e-09	-6.4e-05
7.0375e-09	-5.8e-05
7.05e-09	-3.8e-05
7.0625e-09	-8e-06
7.075e-09	3.8e-05
7.0875e-09	6.6e-05
7.1e-09	7e-05
7.1125e-09	4.6e-05
7.125e-09	0
7.1375e-09	-3.2e-05
7.15e-09	-4.4e-05
7.1625e-09	-4.8e-05
7.175e-09	-3.3e-05
7.1875e-09	-5e-06
7.2e-09	0
7.2125e-09	-2.2e-05
7.225e-09	-5.4e-05
7.2375e-09	-8.6e-05
7.25e-09	-0.000109
7.2625e-09	-0.00011
7.275e-09	-9.1e-05
7.2875e-09	-8e-05
7.3e-09	-7.6e-05
7.3125e-09	-7.6e-05
7.325e-09	-8.6e-05
7.3375e-09	-7.7e-05
7.35e-09	-5.8e-05
7.3625e-09	-2.8e-05
7.375e-09	1.2e-05
7.3875e-09	3.9e-05
7.4e-09	4.8e-05
7.4125e-09	2.4e-05
7.425e-09	-1.5e-05
7.4375e-09	-4.3e-05
7.45e-09	-5.6e-05
7.4625e-09	-4.1e-05
7.475e-09	-2.7e-05
7.4875e-09	-1.1e-05
7.5e-09	-5e-06
7.5125e-09	-3.3e-05
7.525e-09	-6.3e-05
7.5375e-09	-8.6e-05
7.55e-09	-9.5e-05
7.5625e-09	-8.5e-05
7.575e-09	-6.7e-05
7.5875e-09	-4.6e-05
7.6e-09	-4.9e-05
7.6125e-09	-7.8e-05
7.625e-09	-0.000107
7.6375e-09	-0.000134
7.65e-09	-0.000143
7.6625e-09	-0.000127
7.675e-09	-0.000102
7.6875e-09	-8e-05
7.7e-09	-8e-05
7.7125e-09	-9.2e-05
7.725e-09	-0.000112
7.7375e-09	-0.000135
7.75e-09	-0.000132
7.7625e-09	-0.00012
7.775e-09	-0.000104
7.7875e-09	-8.9e-05
7.8e-09	-0.000104
7.8125e-09	-0.000131
7.825e-09	-0.00016
7.8375e-09	-0.000186
7.85e-09	-0.000196
7.8625e-09	-0.000179
7.875e-09	-0.000145
7.8875e-09	-0.000132
7.9e-09	-0.000126
7.9125e-09	-0.00013
7.925e-09	-0.000165
7.9375e-09	-0.00019
7.95e-09	-0.000202
7.9625e-09	-0.000203
7.975e-09	-0.000188
7.9875e-09	-0.000172
8e-09	-0.00016
8.0125e-09	-0.000167
8.025e-09	-0.000182
8.0375e-09	-0.00018
8.05e-09	-0.000161
8.0625e-09	-0.000138
8.075e-09	-0.000107
8.0875e-09	-7.3e-05
8.1e-09	-6.9e-05
8.1125e-09	-8.4e-05
8.125e-09	-0.0001
8.1375e-09	-0.000118
8.15e-09	-0.000115
8.1625e-09	-0.0001
8.175e-09	-8.3e-05
8.1875e-09	-7.8e-05
8.2e-09	-9e-05
8.2125e-09	-0.000106
8.225e-09	-0.000134
8.2375e-09	-0.00015
8.25e-09	-0.00013
8.2625e-09	-0.000105
8.275e-09	-8.1e-05
8.2875e-09	-6.3e-05
8.3e-09	-6.3e-05
8.3125e-09	-8.1e-05
8.325e-09	-0.000111
8.3375e-09	-0.000127
8.35e-09	-0.000118
8.3625e-09	-0.000104
8.375e-09	-8.1e-05
8.3875e-09	-5.1e-05
8.4e-09	-4.4e-05
8.4125e-09	-6.3e-05
8.425e-09	-8.8e-05
8.4375e-09	-0.000107
8.45e-09	-0.000105
8.4625e-09	-7e-05
8.475e-09	-3.8e-05
8.4875e-09	-2.3e-05
8.5e-09	-4e-06
8.5125e-09	-7e-06
8.525e-09	-3.3e-05
8.5375e-09	-4.4e-05
8.55e-09	-4e-05
8.5625e-09	-2.1e-05
8.575e-09	3e-06
8.5875e-09	1.5e-05
8.6e-09	1.8e-05
8.6125e-09	0
8.625e-09	-3.3e-05
8.6375e-09	-4.4e-05
8.65e-09	-4.6e-05
8.6625e-09	-4.2e-05
8.675e-09	-1e-05
8.6875e-09	7e-06
8.7e-09	2e-06
8.7125e-09	-1.1e-05
8.725e-09	-5.7e-05
8.7375e-09	-9.5e-05
8.75e-09	-0.000102
8.7625e-09	-0.000106
8.775e-09	-9.4e-05
8.7875e-09	-8.3e-05
8.8e-09	-8.3e-05
8.8125e-09	-9.5e-05
8.825e-09	-0.000127
8.8375e-09	-0.000154
8.85e-09	-0.000156
8.8625e-09	-0.000144
8.875e-09	-0.000126
8.8875e-09	-0.000103
8.9e-09	-9.5e-05
8.9125e-09	-0.000109
8.925e-09	-0.000128
8.9375e-09	-0.000135
8.95e-09	-0.00012
8.9625e-09	-9.6e-05
8.975e-09	-7.2e-05
8.9875e-09	-4.1e-05
9e-09	-2.9e-05
9.0125e-09	-3.5e-05
9.025e-09	-2.7e-05
9.0375e-09	-1e-05
9.05e-09	1.3e-05
9.0625e-09	4.9e-05
9.075e-09	7.9e-05
9.0875e-09	0.000102
9.1e-09	0.000107
9.1125e-09	7.9e-05
9.125e-09	3.7e-05
9.1375e-09	2e-06
9.15e-09	-8e-06
9.1625e-09	-3e-06
9.175e-09	3e-06
9.1875e-09	1.9e-05
9.2e-09	2.5e-05
9.2125e-09	2e-06
9.225e-09	-4.3e-05
9.2375e-09	-8.2e-05
9.25e-09	-0.000101
9.2625e-09	-9.7e-05
9.275e-09	-6.8e-05
9.2875e-09	-5.5e-05
9.3e-09	-5.7e-05
9.3125e-09	-6.3e-05
9.325e-09	-9.5e-05
9.3375e-09	-0.000109
9.35e-09	-0.000105
9.3625e-09	-0.000101
9.375e-09	-7.4e-05
9.3875e-09	-4.8e-05
9.4e-09	-3.6e-05
9.4125e-09	-4e-05
9.425e-09	-6.4e-05
9.4375e-09	-7.1e-05
9.45e-09	-6.4e-05
9.4625e-09	-4.5e-05
9.475e-09	-1.7e-05
9.4875e-09	-5e-06
9.5e-09	-4e-06
9.5125e-09	-1.5e-05
9.525e-09	-4.8e-05
9.5375e-09	-6.6e-05
9.55e-09	-7.1e-05
9.5625e-09	-7.1e-05
9.575e-09	-4.8e-05
9.5875e-09	-2.6e-05
9.6e-09	-2.9e-05
9.6125e-09	-5.1e-05
9.625e-09	-9.2e-05
9.6375e-09	-0.000138
9.65e-09	-0.000158
9.6625e-09	-0.000153
9.675e-09	-0.000137
9.6875e-09	-0.000116
9.7e-09	-0.000114
9.7125e-09	-0.000129
9.725e-09	-0.000148
9.7375e-09	-0.000153
9.75e-09	-0.00014
9.7625e-09	-0.000126
9.775e-09	-0.000104
9.7875e-09	-8e-05
9.8e-09	-7.7e-05
9.8125e-09	-9.5e-05
9.825e-09	-0.000131
9.8375e-09	-0.000151
9.85e-09	-0.000144
9.8625e-09	-0.000125
9.875e-09	-9.2e-05
9.8875e-09	-7.5e-05
9.9e-09	-6.6e-05
9.9125e-09	-6.8e-05
9.925e-09	-9.5e-05
9.9375e-09	-9.8e-05
9.95e-09	-8.5e-05
9.9625e-09	-6.6e-05
9.975e-09	-3.4e-05
9.9875e-09	-1e-05
1e-08	0
1.00125e-08	-1.9e-05
1.0025e-08	-5.3e-05
1.00375e-08	-7.8e-05
1.005e-08	-8e-05
1.00625e-08	-5.7e-05
1.0075e-08	-3.4e-05
1.00875e-08	-9e-06
1.01e-08	1.3e-05
1.01125e-08	-1e-06
1.0125e-08	-3.6e-05
1.01375e-08	-6.1e-05
1.015e-08	-6.4e-05
1.01625e-08	-5.5e-05
1.0175e-08	-3.6e-05
1.01875e-08	-1.7e-05
1.02e-08	-1.5e-05
1.02125e-08	-2.5e-05
1.0225e-08	-4.5e-05
1.02375e-08	-5.4e-05
1.025e-08	-4.7e-05
1.02625e-08	-3.4e-05
1.0275e-08	-9e-06
1.02875e-08	5e-06
1.03e-08	1e-06
1.03125e-08	-1.4e-05
1.0325e-08	-3.9e-05
1.03375e-08	-5.9e-05
1.035e-08	-6.2e-05
1.03625e-08	-4.3e-05
1.0375e-08	-1.7e-05
1.03875e-08	5e-06
1.04e-08	2e-05
1.04125e-08	3e-06
1.0425e-08	-2.7e-05
1.04375e-08	-4.4e-05
1.045e-08	-4.2e-05
1.04625e-08	-2.2e-05
1.0475e-08	-1e-06
1.04875e-08	2e-05
1.05e-08	3.1e-05
1.05125e-08	1.6e-05
1.0525e-08	-6e-06
1.05375e-08	-2.4e-05
1.055e-08	-2.1e-05
1.05625e-08	-1e-06
1.0575e-08	2.6e-05
1.05875e-08	5.9e-05
1.06e-08	6.5e-05
1.06125e-08	5.5e-05
1.0625e-08	4.9e-05
1.06375e-08	5.2e-05
1.065e-08	7.9e-05
1.06625e-08	0.000101
1.0675e-08	0.00013
1.06875e-08	0.000168
1.07e-08	0.000165
1.07125e-08	0.000139
1.0725e-08	0.000106
1.07375e-08	8.4e-05
1.075e-08	8.7e-05
1.07625e-08	8.9e-05
1.0775e-08	0.000103
1.07875e-08	0.000119
1.08e-08	0.000109
1.08125e-08	9.4e-05
1.0825e-08	7e-05
1.08375e-08	5.4e-05
1.085e-08	6.9e-05
1.08625e-08	8.9e-05
1.0875e-08	0.000108
1.08875e-08	0.000124
1.09e-08	0.00012
1.09125e-08	9.4e-05
1.0925e-08	6.2e-05
1.09375e-08	4.8e-05
1.095e-08	5.4e-05
1.09625e-08	6.5e-05
1.0975e-08	7.9e-05
1.09875e-08	0.000101
1.1e-08	0.000113
1.10125e-08	0.0001
1.1025e-08	8.7e-05
1.10375e-08	9.4e-05
1.105e-08	0.000113
1.10625e-08	0.000141
1.1075e-08	0.000171
1.10875e-08	0.000194
1.11e-08	0.000198
1.11125e-08	0.00017
1.1125e-08	0.000131
1.11375e-08	9.4e-05
1.115e-08	8.2e-05
1.11625e-08	8.9e-05
1.1175e-08	0.000106
1.11875e-08	0.000126
1.12e-08	0.000123
1.12125e-08	0.00011
1.1225e-08	8.3e-05
1.12375e-08	4.9e-05
1.125e-08	4.9e-05
1.12625e-08	5.6e-05
1.1275e-08	7.4e-05
1.12875e-08	9.6e-05
1.13e-08	9e-05
1.13125e-08	7.3e-05
1.1325e-08	5.3e-05
1.13375e-08	3.9e-05
1.135e-08	4.5e-05
1.13625e-08	5.7e-05
1.1375e-08	8e-05
1.13875e-08	0.000112
1.14e-08	0.000127
1.14125e-08	0.000118
1.1425e-08	9.5e-05
1.14375e-08	7.2e-05
1.145e-08	6.3e-05
1.14625e-08	6.7e-05
1.1475e-08	8.7e-05
1.14875e-08	0.000107
1.15e-08	0.000111
1.15125e-08	9.9e-05
1.1525e-08	8.1e-05
1.15375e-08	7.1e-05
1.155e-08	6.4e-05
1.15625e-08	7.3e-05
1.1575e-08	9.5e-05
1.15875e-08	0.000109
1.16e-08	0.000112
1.16125e-08	8.7e-05
1.1625e-08	5.4e-05
1.16375e-08	3e-05
1.165e-08	1.6e-05
1.16625e-08	2.3e-05
1.1675e-08	3.6e-05
1.16875e-08	5.4e-05
1.17e-08	5.7e-05
1.17125e-08	2.4e-05
1.1725e-08	-9e-06
1.17375e-08	-3.7e-05
1.175e-08	-3.4e-05
1.17625e-08	-1.2e-05
1.1775e-08	-1e-06
1.17875e-08	2e-05
1.18e-08	2.1e-05
1.18125e-08	-5e-06
1.1825e-08	-3.6e-05
1.18375e-08	-5.7e-05
1.185e-08	-4.7e-05
1.18625e-08	-3.9e-05
1.1875e-08	-1.8e-05
1.18875e-08	1.2e-05
1.19e-08	7e-06
1.19125e-08	-1.1e-05
1.1925e-08	-3.2e-05
1.19375e-08	-4.9e-05
1.195e-08	-5.1e-05
1.19625e-08	-4.6e-05
1.1975e-08	-2.1e-05
1.19875e-08	6e-06
1.2e-08	-2e-06
1.20125e-08	-3.2e-05
1.2025e-08	-7.1e-05
1.20375e-08	-0.000106
1.205e-08	-0.000111
1.20625e-08	-9.5e-05
1.2075e-08	-7.7e-05
1.20875e-08	-4.8e-05
1.21e-08	-3.7e-05
1.21125e-08	-5.8e-05
1.2125e-08	-8.2e-05
1.21375e-08	-0.000106
1.215e-08	-0.000113
1.21625e-08	-0.000104
1.2175e-08	-9.6e-05
1.21875e-08	-7.2e-05
1.22e-08	-5.8e-05
1.22125e-08	-7.3e-05
1.2225e-08	-8.9e-05
1.22375e-08	-0.000104
1.225e-08	-0.000109
1.22625e-08	-9.6e-05
1.2275e-08	-7.3e-05
1.22875e-08	-4.5e-05
1.23e-08	-3.9e-05
1.23125e-08	-5.5e-05
1.2325e-08	-6.9e-05
1.23375e-08	-8.1e-05
1.235e-08	-7.7e-05
1.23625e-08	-6.3e-05
1.2375e-08	-4.7e-05
1.23875e-08	-2.2e-05
1.24e-08	-2e-05
1.24125e-08	-3.5e-05
1.2425e-08	-4.9e-05
1.24375e-08	-7.3e-05
1.245e-08	-8.5e-05
1.24625e-08	-7.5e-05
1.2475e-08	-5.6e-05
1.24875e-08	-3.6e-05
1.25e-08	-2.6e-05
1.25125e-08	-3.7e-05
1.2525e-08	-6.2e-05
1.25375e-08	-8e-05
1.255e-08	-8.7e-05
1.25625e-08	-7.3e-05
1.2575e-08	-4e-05
1.25875e-08	-1.9e-05
1.26e-08	-7e-06
1.26125e-08	-8e-06
1.2625e-08	-2.6e-05
1.26375e-08	-2.7e-05
1.265e-08	-1.1e-05
1.26625e-08	1.1e-05
1.2675e-08	4.1e-05
1.26875e-08	6.2e-05
1.27e-08	5.5e-05
1.27125e-08	3.5e-05
1.2725e-08	2.3e-05
1.27375e-08	1.2e-05
1.275e-08	1.8e-05
1.27625e-08	3.3e-05
1.2775e-08	4.7e-05
1.27875e-08	6.2e-05
1.28e-08	5.3e-05
1.28125e-08	1.7e-05
1.2825e-08	-2.6e-05
1.28375e-08	-6.2e-05
1.285e-08	-7.1e-05
1.28625e-08	-5.9e-05
1.2875e-08	-3.1e-05
1.28875e-08	-3e-06
1.29e-08	1e-06
1.29125e-08	-1.2e-05
1.2925e-08	-2.6e-05
1.29375e-08	-3.8e-05
1.295e-08	-3.5e-05
1.29625e-08	-1.2e-05
1.2975e-08	1.5e-05
1.29875e-08	3.8e-05
1.3e-08	4.4e-05
1.30125e-08	3.4e-05
1.3025e-08	1.8e-05
1.30375e-08	2e-06
1.305e-08	1.2e-05
1.30625e-08	3.9e-05
1.3075e-08	5.8e-05
1.30875e-08	7.9e-05
1.31e-08	7.3e-05
1.31125e-08	3.9e-05
1.3125e-08	7e-06
1.31375e-08	-1.8e-05
1.315e-08	-3.2e-05
1.31625e-08	-2.8e-05
1.3175e-08	-1.8e-05
1.31875e-08	-1.6e-05
1.32e-08	-2.3e-05
1.32125e-08	-5.4e-05
1.3225e-08	-0.000107
1.32375e-08	-0.000137
1.325e-08	-0.00014
1.32625e-08	-0.000126
1.3275e-08	-9.8e-05
1.32875e-08	-7.1e-05
1.33e-08	-5.6e-05
1.33125e-08	-6e-05
1.3325e-08	-8.1e-05
1.33375e-08	-0.000103
1.335e-08	-0.00011
1.33625e-08	-9.6e-05
1.3375e-08	-7e-05
1.33875e-08	-3.7e-05
1.34e-08	-1.8e-05
1.34125e-08	-2.7e-05
1.3425e-08	-3.1e-05
1.34375e-08	-3.1e-05
1.345e-08	-2.4e-05
1.34625e-08	4e-06
1.3475e-08	3.3e-05
1.34875e-08	4.6e-05
1.35e-08	3.4e-05
1.35125e-08	1.2e-05
1.3525e-08	-1.6e-05
1.35375e-08	-5.2e-05
1.355e-08	-5.4e-05
1.35625e-08	-3.6e-05
1.3575e-08	-2.5e-05
1.35875e-08	-2.2e-05
1.36e-08	-3.8e-05
1.36125e-08	-6.9e-05
1.3625e-08	-0.000108
1.36375e-08	-0.000134
1.365e-08	-0.000131
1.36625e-08	-0.000116
1.3675e-08	-9.3e-05
1.36875e-08	-7.2e-05
1.37e-08	-6.6e-05
1.37125e-08	-7.3e-05
1.3725e-08	-8.9e-05
1.37375e-08	-0.0001
1.375e-08	-9.7e-05
1.37625e-08	-8.1e-05
1.3775e-08	-4.9e-05
1.37875e-08	-1.4e-05
1.38e-08	0
1.38125e-08	-1.2e-05
1.3825e-08	-4e-05
1.38375e-08	-6.1e-05
1.385e-08	-6.1e-05
1.38625e-08	-5.7e-05
1.3875e-08	-5e-05
1.38875e-08	-2.8e-05
1.39e-08	-2.4e-05
1.39125e-08	-4.7e-05
1.3925e-08	-7.4e-05
1.39375e-08	-9.6e-05
1.395e-08	-9.6e-05
1.39625e-08	-7.8e-05
1.3975e-08	-5.9e-05
1.39875e-08	-4e-05
1.4e-08	-4.2e-05
1.40125e-08	-6.1e-05
1.4025e-08	-9.2e-05
1.40375e-08	-0.000129
1.405e-08	-0.000129
1.40625e-08	-0.000107
1.4075e-08	-8.5e-05
1.40875e-08	-5.9e-05
1.41e-08	-5.1e-05
1.41125e-08	-5.1e-05
1.4125e-08	-7.4e-05
1.41375e-08	-0.000106
1.415e-08	-0.000105
1.41625e-08	-0.000104
1.4175e-08	-9.5e-05
1.41875e-08	-6.8e-05
1.42e-08	-5.7e-05
1.42125e-08	-5.5e-05
1.4225e-08	-5.8e-05
1.42375e-08	-5.8e-05
1.425e-08	-4.7e-05
1.42625e-08	-2.6e-05
1.4275e-08	1.3e-05
1.42875e-08	4.5e-05
1.43e-08	5.7e-05
1.43125e-08	4.9e-05
1.4325e-08	1.2e-05
1.43375e-08	-1.8e-05
1.435e-08	-2.8e-05
1.43625e-08	-2.8e-05
1.4375e-08	-8e-06
1.43875e-08	1e-06
1.44e-08	-7e-06
1.44125e-08	-2.5e-05
1.4425e-08	-5.6e-05
1.44375e-08	-6.7e-05
1.445e-08	-4.5e-05
1.44625e-08	-1.6e-05
1.4475e-08	2e-05
1.44875e-08	5.4e-05
1.45e-08	4.9e-05
1.45125e-08	2.3e-05
1.4525e-08	-1e-06
1.45375e-08	-2.5e-05
1.455e-08	-3e-05
1.45625e-08	-2.1e-05
1.4575e-08	-1e-06
1.45875e-08	2.5e-05
1.46e-08	2.8e-05
1.46125e-08	1.3e-05
1.4625e-08	-1.1e-05
1.46375e-08	-2.5e-05
1.465e-08	-1.5e-05
1.46625e-08	3e-06
1.4675e-08	3e-05
1.46875e-08	5.4e-05
1.47e-08	5.5e-05
1.47125e-08	3.9e-05
1.4725e-08	1.5e-05
1.47375e-08	-3e-06
1.475e-08	0
1.47625e-08	1.6e-05
1.4775e-08	3.9e-05
1.47875e-08	6.8e-05
1.48e-08	7.3e-05
1.48125e-08	6.2e-05
1.4825e-08	4.1e-05
1.48375e-08	1.3e-05
1.485e-08	1.6e-05
1.48625e-08	3.3e-05
1.4875e-08	5e-05
1.48875e-08	6.2e-05
1.49e-08	5.7e-05
1.49125e-08	2.8e-05
1.4925e-08	-1.8e-05
1.49375e-08	-3.5e-05
1.495e-08	-3.3e-05
1.49625e-08	-2.4e-05
1.4975e-08	1.1e-05
1.49875e-08	4e-05
1.5e-08	6.1e-05
1.50125e-08	6e-05
1.5025e-08	3.8e-05
1.50375e-08	3.8e-05
1.505e-08	5.3e-05
1.50625e-08	7.5e-05
1.5075e-08	0.000102
1.50875e-08	0.000125
1.51e-08	0.000134
1.51125e-08	0.00012
1.5125e-08	9.8e-05
1.51375e-08	7.7e-05
1.515e-08	7.4e-05
1.51625e-08	9.1e-05
1.5175e-08	0.000109
1.51875e-08	0.000123
1.52e-08	0.000121
1.52125e-08	0.000103
1.5225e-08	8.2e-05
1.52375e-08	7e-05
1.525e-08	7.7e-05
1.52625e-08	9.6e-05
1.5275e-08	0.000116
1.52875e-08	0.000124
1.53e-08	0.000112
1.53125e-08	8.7e-05
1.5325e-08	5e-05
1.53375e-08	2.7e-05
1.535e-08	3.5e-05
1.53625e-08	5.8e-05
1.5375e-08	9e-05
1.53875e-08	0.000124
1.54e-08	0.000134
1.54125e-08	0.000115
1.5425e-08	7.6e-05
1.54375e-08	4.8e-05
1.545e-08	4e-05
1.54625e-08	3.7e-05
1.5475e-08	4.7e-05
1.54875e-08	6.3e-05
1.55e-08	5.9e-05
1.55125e-08	3.7e-05
1.5525e-08	1.9e-05
1.55375e-08	2e-05
1.555e-08	2.4e-05
1.55625e-08	4.1e-05
1.5575e-08	6.6e-05
1.55875e-08	7.2e-05
1.56e-08	6.7e-05
1.56125e-08	4.2e-05
1.5625e-08	1e-05
1.56375e-08	3e-06
1.565e-08	-4e-06
1.56625e-08	7e-06
1.5675e-08	3.6e-05
1.56875e-08	4.6e-05
1.57e-08	5.3e-05
1.57125e-08	4.2e-05
1.5725e-08	7e-06
1.57375e-08	-2.2e-05
1.575e-08	-3.6e-05
1.57625e-08	-2.4e-05
1.5775e-08	-4e-06
1.57875e-08	1e-05
1.58e-08	2.1e-05
1.58125e-08	1.1e-05
1.5825e-08	-1.2e-05
1.58375e-08	-2.8e-05
1.585e-08	-3e-05
1.58625e-08	-1.9e-05
1.5875e-08	-4e-06
1.58875e-08	4e-06
1.59e-08	7e-06
1.59125e-08	-4e-06
1.5925e-08	-2.2e-05
1.59375e-08	-2.1e-05
1.595e-08	-1.8e-05
1.59625e-08	-5e-06
1.5975e-08	2.7e-05
1.59875e-08	3.5e-05
1.6e-08	3.5e-05
1.60125e-08	1.6e-05
1.6025e-08	-1.8e-05
1.60375e-08	-2.2e-05
1.605e-08	-2e-05
1.60625e-08	-1e-06
1.6075e-08	3e-05
1.60875e-08	4e-05
1.61e-08	4.5e-05
1.61125e-08	2.7e-05
1.6125e-08	-4e-06
1.61375e-08	-2.5e-05
1.615e-08	-3.8e-05
1.61625e-08	-2.9e-05
1.6175e-08	-1.8e-05
1.61875e-08	-9e-06
1.62e-08	2e-06
1.62125e-08	-1.7e-05
1.6225e-08	-4.6e-05
1.62375e-08	-7.5e-05
1.625e-08	-9.2e-05
1.62625e-08	-7.1e-05
1.6275e-08	-5.5e-05
1.62875e-08	-4.9e-05
1.63e-08	-4e-05
1.63125e-08	-5.8e-05
1.6325e-08	-8.7e-05
1.63375e-08	-0.000102
1.635e-08	-0.000101
1.63625e-08	-8.5e-05
1.6375e-08	-6.6e-05
1.63875e-08	-4.1e-05
1.64e-08	-2.8e-05
1.64125e-08	-4.2e-05
1.6425e-08	-7.2e-05
1.64375e-08	-9.4e-05
1.645e-08	-9.2e-05
1.64625e-08	-7.7e-05
1.6475e-08	-5e-05
1.64875e-08	-2.6e-05
1.65e-08	-1.4e-05
1.65125e-08	-1.3e-05
1.6525e-08	-3.7e-05
1.65375e-08	-5.6e-05
1.655e-08	-6.1e-05
1.65625e-08	-5.6e-05
1.6575e-08	-4.1e-05
1.65875e-08	-3.1e-05
1.66e-08	-1.7e-05
1.66125e-08	-2.7e-05
1.6625e-08	-4.8e-05
1.66375e-08	-4.7e-05
1.665e-08	-4.4e-05
1.66625e-08	-1.9e-05
1.6675e-08	2.1e-05
1.66875e-08	5.2e-05
1.67e-08	7.5e-05
1.67125e-08	5.8e-05
1.6725e-08	2.3e-05
1.67375e-08	6e-06
1.675e-08	0
1.67625e-08	9e-06
1.6775e-08	3.1e-05
1.67875e-08	5.5e-05
1.68e-08	6.6e-05
1.68125e-08	5.7e-05
1.6825e-08	4e-05
1.68375e-08	4e-05
1.685e-08	6.2e-05
1.68625e-08	8.6e-05
1.6875e-08	0.000107
1.68875e-08	0.000131
1.69e-08	0.000137
1.69125e-08	0.000119
1.6925e-08	9.2e-05
1.69375e-08	6.5e-05
1.695e-08	6.6e-05
1.69625e-08	8.8e-05
1.6975e-08	0.00011
1.69875e-08	0.000135
1.7e-08	0.00014
1.70125e-08	0.000118
1.7025e-08	9e-05
1.70375e-08	7.2e-05
1.705e-08	7.4e-05
1.70625e-08	8.6e-05
1.7075e-08	0.000109
1.70875e-08	0.000133
1.71e-08	0.000134
1.71125e-08	0.000109
1.7125e-08	6.4e-05
1.71375e-08	3.1e-05
1.715e-08	1.5e-05
1.71625e-08	1.3e-05
1.7175e-08	3.7e-05
1.71875e-08	5.6e-05
1.72e-08	5.1e-05
1.72125e-08	1.8e-05
1.7225e-08	-2.9e-05
1.72375e-08	-4.8e-05
1.725e-08	-4.3e-05
1.72625e-08	-2.4e-05
1.7275e-08	2e-06
1.72875e-08	1.4e-05
1.73e-08	1.2e-05
1.73125e-08	-1.2e-05
1.7325e-08	-4.7e-05
1.73375e-08	-6.5e-05
1.735e-08	-7.1e-05
1.73625e-08	-6e-05
1.7375e-08	-3.7e-05
1.73875e-08	-2.2e-05
1.74e-08	-2.1e-05
1.74125e-08	-4e-05
1.7425e-08	-6.6e-05
1.74375e-08	-8.3e-05
1.745e-08	-8.8e-05
1.74625e-08	-7.2e-05
1.7475e-08	-4.5e-05
1.74875e-08	-1.6e-05
1.75e-08	-1.1e-05
1.75125e-08	-4.1e-05
1.7525e-08	-6.7e-05
1.75375e-08	-9e-05
1.755e-08	-9.8e-05
1.75625e-08	-8.3e-05
1.7575e-08	-7e-05
1.75875e-08	-4.6e-05
1.76e-08	-3.7e-05
1.76125e-08	-5.3e-05
1.7625e-08	-8e-05
1.76375e-08	-0.000117
1.765e-08	-0.000124
1.76625e-08	-0.000115
1.7675e-08	-0.000104
1.76875e-08	-9.1e-05
1.77e-08	-0.000106
1.77125e-08	-0.000119
1.7725e-08	-0.000131
1.77375e-08	-0.000132
1.775e-08	-0.000105
1.77625e-08	-8.7e-05
1.7775e-08	-6.3e-05
1.77875e-08	-4.4e-05
1.78e-08	-4.7e-05
1.78125e-08	-5.6e-05
1.7825e-08	-7.9e-05
1.78375e-08	-9.5e-05
1.785e-08	-9.6e-05
1.78625e-08	-8.4e-05
1.7875e-08	-6.2e-05
1.78875e-08	-4.6e-05
1.79e-08	-4e-05
1.79125e-08	-5.6e-05
1.7925e-08	-8.6e-05
1.79375e-08	-0.0001
1.795e-08	-9.5e-05
1.79625e-08	-7.5e-05
1.7975e-08	-5.4e-05
1.79875e-08	-3e-05
1.8e-08	-2.1e-05
1.80125e-08	-4e-05
1.8025e-08	-6.2e-05
1.80375e-08	-8.4e-05
1.805e-08	-9.9e-05
1.80625e-08	-9.6e-05
1.8075e-08	-7.8e-05
1.80875e-08	-5.8e-05
1.81e-08	-6.3e-05
1.81125e-08	-6.9e-05
1.8125e-08	-7e-05
1.81375e-08	-8.2e-05
1.815e-08	-7.1e-05
1.81625e-08	-5e-05
1.8175e-08	-3.2e-05
1.81875e-08	-2e-06
1.82e-08	1e-06
1.82125e-08	-2.3e-05
1.8225e-08	-5.9e-05
1.82375e-08	-7.6e-05
1.825e-08	-4.9e-05
1.82625e-08	-3.3e-05
1.8275e-08	-4e-06
1.82875e-08	3.7e-05
1.83e-08	5.3e-05
1.83125e-08	5.5e-05
1.8325e-08	2.6e-05
1.83375e-08	-7e-06
1.835e-08	-1.9e-05
1.83625e-08	-1.3e-05
1.8375e-08	2.2e-05
1.83875e-08	4.9e-05
1.84e-08	5.8e-05
1.84125e-08	4.9e-05
1.8425e-08	1.5e-05
1.84375e-08	2e-06
1.845e-08	1.3e-05
1.84625e-08	2.9e-05
1.8475e-08	5e-05
1.84875e-08	6.9e-05
1.85e-08	7e-05
1.85125e-08	4.9e-05
1.8525e-08	2.4e-05
1.85375e-08	6e-06
1.855e-08	8e-06
1.85625e-08	1.7e-05
1.8575e-08	2.9e-05
1.85875e-08	6.1e-05
1.86e-08	6.1e-05
1.86125e-08	3.7e-05
1.8625e-08	1.8e-05
1.86375e-08	-7e-06
1.865e-08	-4e-06
1.86625e-08	2.4e-05
1.8675e-08	5.6e-05
1.86875e-08	7.5e-05
1.87e-08	7.3e-05
1.87125e-08	6.4e-05
1.8725e-08	3e-05
1.87375e-08	4e-06
1.875e-08	-5e-06
1.87625e-08	-1.1e-05
1.8775e-08	2e-05
1.87875e-08	3.9e-05
1.88e-08	3e-05
1.88125e-08	1.5e-05
1.8825e-08	-2.4e-05
1.88375e-08	-4.5e-05
1.885e-08	-4.1e-05
1.88625e-08	-3.8e-05
1.8875e-08	-1.2e-05
1.88875e-08	3e-06
1.89e-08	-7e-06
1.89125e-08	-2.3e-05
1.8925e-08	-5.1e-05
1.89375e-08	-6.3e-05
1.895e-08	-4.4e-05
1.89625e-08	-2.5e-05
1.8975e-08	-6e-06
1.89875e-08	2.4e-05
1.9e-08	2.8e-05
1.90125e-08	4e-06
1.9025e-08	-2.1e-05
1.90375e-08	-4e-05
1.905e-08	-3.6e-05
1.90625e-08	-2.7e-05
1.9075e-08	-1.1e-05
1.90875e-08	1.2e-05
1.91e-08	8e-06
1.91125e-08	-5e-06
1.9125e-08	-3.3e-05
1.91375e-08	-5.4e-05
1.915e-08	-3.5e-05
1.91625e-08	-2.3e-05
1.9175e-08	3e-06
1.91875e-08	3.7e-05
1.92e-08	3.6e-05
1.92125e-08	3.1e-05
1.9225e-08	1.4e-05
1.92375e-08	1e-06
1.925e-08	1.4e-05
1.92625e-08	2.6e-05
1.9275e-08	5.5e-05
1.92875e-08	7.4e-05
1.93e-08	7.1e-05
1.93125e-08	6.6e-05
1.9325e-08	4.8e-05
1.93375e-08	4.1e-05
1.935e-08	4.6e-05
1.93625e-08	6.6e-05
1.9375e-08	9e-05
1.93875e-08	8.8e-05
1.94e-08	8.4e-05
1.94125e-08	7.2e-05
1.9425e-08	5.3e-05
1.94375e-08	5.6e-05
1.945e-08	8.3e-05
1.94625e-08	0.000114
1.9475e-08	0.000138
1.94875e-08	0.000166
1.95e-08	0.000175
1.95125e-08	0.000156
1.9525e-08	0.000124
1.95375e-08	9.4e-05
1.955e-08	8e-05
1.95625e-08	7.7e-05
1.9575e-08	9.7e-05
1.95875e-08	0.000109
1.96e-08	9.6e-05
1.96125e-08	8e-05
1.9625e-08	4e-05
1.96375e-08	1.9e-05
1.965e-08	2.4e-05
1.96625e-08	3.4e-05
1.9675e-08	7.3e-05
1.96875e-08	9.2e-05
1.97e-08	9.2e-05
1.97125e-08	9.2e-05
1.9725e-08	6e-05
1.97375e-08	4.1e-05
1.975e-08	2.6e-05
1.97625e-08	1.2e-05
1.9775e-08	3.1e-05
1.97875e-08	4e-05
1.98e-08	3.6e-05
1.98125e-08	1.1e-05
1.9825e-08	-3.6e-05
1.98375e-08	-6e-05
1.985e-08	-6.9e-05
1.98625e-08	-5.9e-05
1.9875e-08	-2.9e-05
1.98875e-08	-1e-05
1.99e-08	-2e-06
1.99125e-08	-1.9e-05
1.9925e-08	-5.8e-05
1.99375e-08	-9.6e-05
1.995e-08	-0.000109
1.99625e-08	-9.5e-05
1.9975e-08	-7.5e-05
1.99875e-08	-4.2e-05
2e-08	-1.6e-05
2.00125e-08	-1.8e-05
2.0025e-08	-4.5e-05
2.00375e-08	-7.9e-05
2.005e-08	-8.5e-05
2.00625e-08	-8.2e-05
2.0075e-08	-6.3e-05
2.00875e-08	-3.5e-05
2.01e-08	-3.8e-05
2.01125e-08	-5.4e-05
2.0125e-08	-7.9e-05
2.01375e-08	-0.000105
2.015e-08	-0.000109
2.01625e-08	-9.2e-05
2.0175e-08	-6.4e-05
2.01875e-08	-5e-05
2.02e-08	-3.9e-05
2.02125e-08	-4.7e-05
2.0225e-08	-7.1e-05
2.02375e-08	-6.4e-05
2.025e-08	-5.3e-05
2.02625e-08	-3.5e-05
2.0275e-08	-2e-06
2.02875e-08	6e-06
2.03e-08	1e-05
2.03125e-08	-1e-06
2.0325e-08	-4.1e-05
2.03375e-08	-6.2e-05
2.035e-08	-6e-05
2.03625e-08	-3.7e-05
2.0375e-08	0
2.03875e-08	2.2e-05
2.04e-08	3.8e-05
2.04125e-08	4e-05
2.0425e-08	2.1e-05
2.04375e-08	1.3e-05
2.045e-08	2.8e-05
2.04625e-08	6.5e-05
2.0475e-08	9.6e-05
2.04875e-08	0.000112
2.05e-08	0.000115
2.05125e-08	9.3e-05
2.0525e-08	6.6e-05
2.05375e-08	4e-05
2.055e-08	3.9e-05
2.05625e-08	6.2e-05
2.0575e-08	8.1e-05
2.05875e-08	0.000102
2.06e-08	0.000112
2.06125e-08	9.6e-05
2.0625e-08	6.9e-05
2.06375e-08	5.4e-05
2.065e-08	7.1e-05
2.06625e-08	9.6e-05
2.0675e-08	0.000119
2.06875e-08	0.000134
2.07e-08	0.000132
2.07125e-08	0.000119
2.0725e-08	9.4e-05
2.07375e-08	8.4e-05
2.075e-08	9.9e-05
2.07625e-08	0.000127
2.0775e-08	0.000152
2.07875e-08	0.000169
2.08e-08	0.000172
2.08125e-08	0.000148
2.0825e-08	0.00012
2.08375e-08	0.000108
2.085e-08	0.000104
2.08625e-08	0.000123
2.0875e-08	0.000152
2.08875e-08	0.000158
2.09e-08	0.000155
2.09125e-08	0.000136
2.0925e-08	0.0001
2.09375e-08	8.4e-05
2.095e-08	7.4e-05
2.09625e-08	7e-05
2.0975e-08	7.5e-05
2.09875e-08	6.6e-05
2.1e-08	5.9e-05
2.10125e-08	2.5e-05
2.1025e-08	-2.7e-05
2.10375e-08	-4.5e-05
2.105e-08	-5e-05
2.10625e-08	-4.2e-05
2.1075e-08	-2.6e-05
2.10875e-08	-1.7e-05
2.11e-08	-1.5e-05
2.11125e-08	-3.4e-05
2.1125e-08	-5.7e-05
2.11375e-08	-7.3e-05
2.115e-08	-6.4e-05
2.11625e-08	-4.1e-05
2.1175e-08	-3.8e-05
2.11875e-08	-2.7e-05
2.12e-08	-2.7e-05
2.12125e-08	-5.9e-05
2.1225e-08	-9.2e-05
2.12375e-08	-0.000116
2.125e-08	-0.00012
2.12625e-08	-0.000105
2.1275e-08	-8.6e-05
2.12875e-08	-6.4e-05
2.13e-08	-5.1e-05
2.13125e-08	-6e-05
2.1325e-08	-8.2e-05
2.13375e-08	-9.8e-05
2.135e-08	-0.000104
2.13625e-08	-0.000104
2.1375e-08	-9.2e-05
2.13875e-08	-7.1e-05
2.14e-08	-6.8e-05
2.14125e-08	-7.7e-05
2.1425e-08	-9e-05
2.14375e-08	-0.000111
2.145e-08	-0.000109
2.14625e-08	-9e-05
2.1475e-08	-8e-05
2.14875e-08	-6.9e-05
2.15e-08	-6.2e-05
2.15125e-08	-7.3e-05
2.1525e-08	-9.3e-05
2.15375e-08	-0.000108
2.155e-08	-0.000123
2.15625e-08	-0.000121
2.1575e-08	-9.9e-05
2.15875e-08	-8.3e-05
2.16e-08	-7.4e-05
2.16125e-08	-8.3e-05
2.1625e-08	-0.000108
2.16375e-08	-0.000128
2.165e-08	-0.000138
2.16625e-08	-0.000133
2.1675e-08	-0.00012
2.16875e-08	-0.000119
2.17e-08	-0.000128
2.17125e-08	-0.000144
2.1725e-08	-0.000176
2.17375e-08	-0.000204
2.175e-08	-0.0002
2.17625e-08	-0.000196
2.1775e-08	-0.000186
2.17875e-08	-0.000165
2.18e-08	-0.000174
2.18125e-08	-0.000194
2.1825e-08	-0.000219
2.18375e-08	-0.000253
2.185e-08	-0.000259
2.18625e-08	-0.000255
2.1875e-08	-0.000258
2.18875e-08	-0.000255
2.19e-08	-0.000271
2.19125e-08	-0.000307
2.1925e-08	-0.000342
2.19375e-08	-0.000379
2.195e-08	-0.000406
2.19625e-08	-0.000407
2.1975e-08	-0.000405
2.19875e-08	-0.000408
2.2e-08	-0.000419
2.20125e-08	-0.000446
2.2025e-08	-0.000483
2.20375e-08	-0.000528
2.205e-08	-0.000558
2.20625e-08	-0.000574
2.2075e-08	-0.000578
2.20875e-08	-0.000565
2.21e-08	-0.000575
2.21125e-08	-0.000608
2.2125e-08	-0.000648
2.21375e-08	-0.000691
2.215e-08	-0.000719
2.21625e-08	-0.000722
2.2175e-08	-0.000712
2.21875e-08	-0.000704
2.22e-08	-0.000705
2.22125e-08	-0.000734
2.2225e-08	-0.000775
2.22375e-08	-0.000796
2.225e-08	-0.000807
2.22625e-08	-0.000794
2.2275e-08	-0.00077
2.22875e-08	-0.000765
2.23e-08	-0.000755
2.23125e-08	-0.000764
2.2325e-08	-0.000798
2.23375e-08	-0.000811
2.235e-08	-0.000815
2.23625e-08	-0.000818
2.2375e-08	-0.000813
2.23875e-08	-0.000813
2.24e-08	-0.000826
2.24125e-08	-0.000847
2.2425e-08	-0.000885
2.24375e-08	-0.000931
2.245e-08	-0.000943
2.24625e-08	-0.000935
2.2475e-08	-0.000924
2.24875e-08	-0.000894
2.25e-08	-0.000893
2.25125e-08	-0.00092
2.2525e-08	-0.000943
2.25375e-08	-0.000974
2.255e-08	-0.000973
2.25625e-08	-0.000943
2.2575e-08	-0.00092
2.25875e-08	-0.000892
2.26e-08	-0.000874
2.26125e-08	-0.000882
2.2625e-08	-0.000916
2.26375e-08	-0.000948
2.265e-08	-0.000939
2.26625e-08	-0.000916
2.2675e-08	-0.0009
2.26875e-08	-0.00088
2.27e-08	-0.000872
2.27125e-08	-0.000876
2.2725e-08	-0.000885
2.27375e-08	-0.000884
2.275e-08	-0.000859
2.27625e-08	-0.000817
2.2775e-08	-0.000777
2.27875e-08	-0.000738
2.28e-08	-0.000711
2.28125e-08	-0.000715
2.2825e-08	-0.000725
2.28375e-08	-0.000735
2.285e-08	-0.000736
2.28625e-08	-0.000707
2.2875e-08	-0.000676
2.28875e-08	-0.00065
2.29e-08	-0.00064
2.29125e-08	-0.000657
2.2925e-08	-0.000674
2.29375e-08	-0.0007
2.295e-08	-0.00072
2.29625e-08	-0.000708
2.2975e-08	-0.000682
2.29875e-08	-0.000659
2.3e-08	-0.000649
2.30125e-08	-0.000651
2.3025e-08	-0.000672
2.30375e-08	-0.000694
2.305e-08	-0.000683
2.30625e-08	-0.000659
2.3075e-08	-0.000627
2.30875e-08	-0.000597
2.31e-08	-0.000595
2.31125e-08	-0.000597
2.3125e-08	-0.000608
2.31375e-08	-0.00063
2.315e-08	-0.000624
2.31625e-08	-0.000615
2.3175e-08	-0.000609
2.31875e-08	-0.000593
2.32e-08	-0.000589
2.32125e-08	-0.000609
2.3225e-08	-0.000649
2.32375e-08	-0.000663
2.325e-08	-0.000645
2.32625e-08	-0.000628
2.3275e-08	-0.000592
2.32875e-08	-0.000548
2.33e-08	-0.000538
2.33125e-08	-0.000564
2.3325e-08	-0.0006
2.33375e-08	-0.000639
2.335e-08	-0.000668
2.33625e-08	-0.00068
2.3375e-08	-0.000688
2.33875e-08	-0.000681
2.34e-08	-0.00068
2.34125e-08	-0.000721
2.3425e-08	-0.000771
2.34375e-08	-0.000811
2.345e-08	-0.000826
2.34625e-08	-0.000814
2.3475e-08	-0.000794
2.34875e-08	-0.000781
2.35e-08	-0.000775
2.35125e-08	-0.000775
2.3525e-08	-0.000802
2.35375e-08	-0.000822
2.355e-08	-0.000813
2.35625e-08	-0.000795
2.3575e-08	-0.000767
2.35875e-08	-0.000748
2.36e-08	-0.000734
2.36125e-08	-0.000732
2.3625e-08	-0.000763
2.36375e-08	-0.000786
2.365e-08	-0.000784
2.36625e-08	-0.000762
2.3675e-08	-0.00074
2.36875e-08	-0.000726
2.37e-08	-0.000721
2.37125e-08	-0.000747
2.3725e-08	-0.00078
2.37375e-08	-0.000811
2.375e-08	-0.000825
2.37625e-08	-0.000812
2.3775e-08	-0.000795
2.37875e-08	-0.000765
2.38e-08	-0.000758
2.38125e-08	-0.000784
2.3825e-08	-0.000812
2.38375e-08	-0.000835
2.385e-08	-0.000836
2.38625e-08	-0.000832
2.3875e-08	-0.000828
2.38875e-08	-0.000816
2.39e-08	-0.00082
2.39125e-08	-0.000831
2.3925e-08	-0.000847
2.39375e-08	-0.00086
2.395e-08	-0.000846
2.39625e-08	-0.000823
2.3975e-08	-0.000793
2.39875e-08	-0.000762
2.4e-08	-0.000747
2.40125e-08	-0.000757
2.4025e-08	-0.000781
2.40375e-08	-0.000777
2.405e-08	-0.000758
2.40625e-08	-0.000742
2.4075e-08	-0.000713
2.40875e-08	-0.000695
2.41e-08	-0.000697
2.41125e-08	-0.000723
2.4125e-08	-0.000758
2.41375e-08	-0.000768
2.415e-08	-0.000774
2.41625e-08	-0.000764
2.4175e-08	-0.000738
2.41875e-08	-0.000732
2.42e-08	-0.000735
2.42125e-08	-0.000757
2.4225e-08	-0.000782
2.42375e-08	-0.00079
2.425e-08	-0.000783
2.42625e-08	-0.000758
2.4275e-08	-0.000743
2.42875e-08	-0.000722
2.43e-08	-0.000721
2.43125e-08	-0.000748
2.4325e-08	-0.000753
2.43375e-08	-0.000767
2.435e-08	-0.000761
2.43625e-08	-0.000732
2.4375e-08	-0.000732
2.43875e-08	-0.000719
2.44e-08	-0.000712
2.44125e-08	-0.000737
2.4425e-08	-0.000762
2.44375e-08	-0.000788
2.445e-08	-0.000788
2.44625e-08	-0.000767
2.4475e-08	-0.000748
2.44875e-08	-0.00072
2.45e-08	-0.000708
2.45125e-08	-0.000724
2.4525e-08	-0.000753
2.45375e-08	-0.000774
2.455e-08	-0.000781
2.45625e-08	-0.000778
2.4575e-08	-0.000763
2.45875e-08	-0.000742
2.46e-08	-0.000737
2.46125e-08	-0.000754
2.4625e-08	-0.000774
2.46375e-08	-0.00077
2.465e-08	-0.000764
2.46625e-08	-0.000753
2.4675e-08	-0.000724
2.46875e-08	-0.000708
2.47e-08	-0.000702
2.47125e-08	-0.000709
2.4725e-08	-0.000738
2.47375e-08	-0.00076
2.475e-08	-0.000765
2.47625e-08	-0.000756
2.4775e-08	-0.000736
2.47875e-08	-0.000716
2.48e-08	-0.000712
2.48125e-08	-0.000724
2.4825e-08	-0.000753
2.48375e-08	-0.000798
2.485e-08	-0.000824
2.48625e-08	-0.000825
2.4875e-08	-0.000815
2.48875e-08	-0.000796
2.49e-08	-0.000796
2.49125e-08	-0.000804
2.4925e-08	-0.000818
2.49375e-08	-0.000848
2.495e-08	-0.000858
2.49625e-08	-0.000855
2.4975e-08	-0.000845
2.49875e-08	-0.000819
[truncated: 45,955 more rows]
